# Supplementary material for: Familiarity and task context shape the use of acoustic information in voice identity perception
Source: Cognition. 2021 Oct;215:104780. doi: 10.1016/j.cognition.2021.104780 (PMC8381763; doi:10.1016/j.cognition.2021.104780)
Supplement: Supplementary material 1 — Key for variable names for the supplementary data. [file mmc1.txt]

ID	STIMULUS_SET	FAMILIARITY	ITEM_1	ITEM_2	TALKER_1	TALKER_2	SAME_TALKER	RESPONSE	ACCURACY	TASK	SPECTRA_COSDIS
1	1	1	1	2	2	2	1	0	0	1	0.35373
1	1	1	1	3	2	2	1	0	0	1	0.29152
1	1	1	1	4	2	2	1	0	0	1	0.25715
1	1	1	1	5	2	2	1	0	0	1	0.22095
1	1	1	1	6	2	2	1	1	1	1	0.51002
1	1	1	1	7	2	2	1	0	0	1	0.31345
1	1	1	1	8	2	2	1	0	0	1	0.2968
1	1	1	1	9	2	2	1	0	0	1	0.18618
1	1	1	1	10	2	2	1	0	0	1	0.39821
1	1	1	1	11	2	2	1	0	0	1	0.38664
1	1	1	1	12	2	2	1	0	0	1	0.31961
1	1	1	1	13	2	2	1	1	1	1	0.37099
1	1	1	1	14	2	2	1	0	0	1	0.23015
1	1	1	1	15	2	2	1	0	0	1	0.32165
1	1	1	1	16	2	1	0	0	1	1	0.30241
1	1	1	1	17	2	1	0	0	1	1	0.41066
1	1	1	1	18	2	1	0	0	1	1	0.36825
1	1	1	1	19	2	1	0	0	1	1	0.38867
1	1	1	1	20	2	1	0	0	1	1	0.27636
1	1	1	1	21	2	1	0	0	1	1	0.29759
1	1	1	1	22	2	1	0	0	1	1	0.43322
1	1	1	1	23	2	1	0	0	1	1	0.50667
1	1	1	1	24	2	1	0	0	1	1	0.41213
1	1	1	1	25	2	1	0	0	1	1	0.29215
1	1	1	1	26	2	1	0	0	1	1	0.51818
1	1	1	1	27	2	1	0	0	1	1	0.14597
1	1	1	1	28	2	1	0	0	1	1	0.41411
1	1	1	1	29	2	1	0	0	1	1	0.53327
1	1	1	1	30	2	1	0	0	1	1	0.16542
1	1	1	2	3	2	2	1	0	0	1	0.36683
1	1	1	2	4	2	2	1	0	0	1	0.13491
1	1	1	2	5	2	2	1	0	0	1	0.28611
1	1	1	2	6	2	2	1	0	0	1	0.37031
1	1	1	2	7	2	2	1	0	0	1	0.28821
1	1	1	2	8	2	2	1	0	0	1	0.27268
1	1	1	2	9	2	2	1	0	0	1	0.37081
1	1	1	2	10	2	2	1	0	0	1	0.53264
1	1	1	2	11	2	2	1	0	0	1	0.35575
1	1	1	2	12	2	2	1	1	1	1	0.35325
1	1	1	2	13	2	2	1	0	0	1	0.37095
1	1	1	2	14	2	2	1	0	0	1	0.45903
1	1	1	2	15	2	2	1	0	0	1	0.41168
1	1	1	2	16	2	1	0	0	1	1	0.2659
1	1	1	2	17	2	1	0	0	1	1	0.36456
1	1	1	2	18	2	1	0	0	1	1	0.21785
1	1	1	2	19	2	1	0	0	1	1	0.29063
1	1	1	2	20	2	1	0	0	1	1	0.30827
1	1	1	2	21	2	1	0	0	1	1	0.25724
1	1	1	2	22	2	1	0	0	1	1	0.36726
1	1	1	2	23	2	1	0	0	1	1	0.44542
1	1	1	2	24	2	1	0	0	1	1	0.463
1	1	1	2	25	2	1	0	0	1	1	0.24018
1	1	1	2	26	2	1	0	0	1	1	0.30361
1	1	1	2	27	2	1	0	0	1	1	0.38159
1	1	1	2	28	2	1	0	0	1	1	0.43719
1	1	1	2	29	2	1	0	0	1	1	0.45676
1	1	1	2	30	2	1	0	0	1	1	0.48207
1	1	1	3	4	2	2	1	1	1	1	0.3
1	1	1	3	5	2	2	1	1	1	1	0.28598
1	1	1	3	6	2	2	1	0	0	1	0.53333
1	1	1	3	7	2	2	1	1	1	1	0.30791
1	1	1	3	8	2	2	1	0	0	1	0.28935
1	1	1	3	9	2	2	1	1	1	1	0.28915
1	1	1	3	10	2	2	1	1	1	1	0.46459
1	1	1	3	11	2	2	1	1	1	1	0.28211
1	1	1	3	12	2	2	1	0	0	1	0.31085
1	1	1	3	13	2	2	1	0	0	1	0.34881
1	1	1	3	14	2	2	1	1	1	1	0.27203
1	1	1	3	15	2	2	1	1	1	1	0.37273
1	1	1	3	16	2	1	0	0	1	1	0.29604
1	1	1	3	17	2	1	0	0	1	1	0.37763
1	1	1	3	18	2	1	0	0	1	1	0.41473
1	1	1	3	19	2	1	0	0	1	1	0.26459
1	1	1	3	20	2	1	0	0	1	1	0.23765
1	1	1	3	21	2	1	0	0	1	1	0.29476
1	1	1	3	22	2	1	0	0	1	1	0.3983
1	1	1	3	23	2	1	0	0	1	1	0.48517
1	1	1	3	24	2	1	0	0	1	1	0.37715
1	1	1	3	25	2	1	0	0	1	1	0.30497
1	1	1	3	26	2	1	0	0	1	1	0.52788
1	1	1	3	27	2	1	0	0	1	1	0.30192
1	1	1	3	28	2	1	0	0	1	1	0.47425
1	1	1	3	29	2	1	0	0	1	1	0.5718
1	1	1	3	30	2	1	0	0	1	1	0.32974
1	1	1	4	5	2	2	1	1	1	1	0.22347
1	1	1	4	6	2	2	1	0	0	1	0.36977
1	1	1	4	7	2	2	1	1	1	1	0.22468
1	1	1	4	8	2	2	1	0	0	1	0.2104
1	1	1	4	9	2	2	1	1	1	1	0.37103
1	1	1	4	10	2	2	1	1	1	1	0.60777
1	1	1	4	11	2	2	1	1	1	1	0.26218
1	1	1	4	12	2	2	1	0	0	1	0.20661
1	1	1	4	13	2	2	1	0	0	1	0.27965
1	1	1	4	14	2	2	1	1	1	1	0.39397
1	1	1	4	15	2	2	1	1	1	1	0.40174
1	1	1	4	16	2	1	0	0	1	1	0.24474
1	1	1	4	17	2	1	0	0	1	1	0.33814
1	1	1	4	18	2	1	0	0	1	1	0.15818
1	1	1	4	19	2	1	0	0	1	1	0.24803
1	1	1	4	20	2	1	0	0	1	1	0.24179
1	1	1	4	21	2	1	0	0	1	1	0.18792
1	1	1	4	22	2	1	0	0	1	1	0.24711
1	1	1	4	23	2	1	0	0	1	1	0.4251
1	1	1	4	24	2	1	0	0	1	1	0.38706
1	1	1	4	25	2	1	0	0	1	1	0.1465
1	1	1	4	26	2	1	0	0	1	1	0.32853
1	1	1	4	27	2	1	0	0	1	1	0.29283
1	1	1	4	28	2	1	0	0	1	1	0.29605
1	1	1	4	29	2	1	0	0	1	1	0.41256
1	1	1	4	30	2	1	0	0	1	1	0.42346
1	1	1	5	6	2	2	1	0	0	1	0.39155
1	1	1	5	7	2	2	1	1	1	1	0.28641
1	1	1	5	8	2	2	1	0	0	1	0.24559
1	1	1	5	9	2	2	1	1	1	1	0.22247
1	1	1	5	10	2	2	1	1	1	1	0.43635
1	1	1	5	11	2	2	1	1	1	1	0.3215
1	1	1	5	12	2	2	1	0	0	1	0.25325
1	1	1	5	13	2	2	1	0	0	1	0.2993
1	1	1	5	14	2	2	1	1	1	1	0.24178
1	1	1	5	15	2	2	1	1	1	1	0.34629
1	1	1	5	16	2	1	0	0	1	1	0.29111
1	1	1	5	17	2	1	0	0	1	1	0.30667
1	1	1	5	18	2	1	0	0	1	1	0.32445
1	1	1	5	19	2	1	0	0	1	1	0.35754
1	1	1	5	20	2	1	0	0	1	1	0.22928
1	1	1	5	21	2	1	0	0	1	1	0.25527
1	1	1	5	22	2	1	0	0	1	1	0.3564
1	1	1	5	23	2	1	0	0	1	1	0.46827
1	1	1	5	24	2	1	0	0	1	1	0.44232
1	1	1	5	25	2	1	0	0	1	1	0.22707
1	1	1	5	26	2	1	0	0	1	1	0.41938
1	1	1	5	27	2	1	0	0	1	1	0.2296
1	1	1	5	28	2	1	0	0	1	1	0.3422
1	1	1	5	29	2	1	0	0	1	1	0.52765
1	1	1	5	30	2	1	0	0	1	1	0.26946
1	1	1	6	7	2	2	1	0	0	1	0.31752
1	1	1	6	8	2	2	1	0	0	1	0.33957
1	1	1	6	9	2	2	1	0	0	1	0.58968
1	1	1	6	10	2	2	1	0	0	1	0.76228
1	1	1	6	11	2	2	1	0	0	1	0.41362
1	1	1	6	12	2	2	1	0	0	1	0.41941
1	1	1	6	13	2	2	1	1	1	1	0.27833
1	1	1	6	14	2	2	1	0	0	1	0.56668
1	1	1	6	15	2	2	1	0	0	1	0.65318
1	1	1	6	16	2	1	0	0	1	1	0.46292
1	1	1	6	17	2	1	0	0	1	1	0.45968
1	1	1	6	18	2	1	0	0	1	1	0.37115
1	1	1	6	19	2	1	0	0	1	1	0.44057
1	1	1	6	20	2	1	0	0	1	1	0.47738
1	1	1	6	21	2	1	0	0	1	1	0.40522
1	1	1	6	22	2	1	0	0	1	1	0.42461
1	1	1	6	23	2	1	0	0	1	1	0.49039
1	1	1	6	24	2	1	0	0	1	1	0.5509
1	1	1	6	25	2	1	0	0	1	1	0.30558
1	1	1	6	26	2	1	0	0	1	1	0.47381
1	1	1	6	27	2	1	0	0	1	1	0.51529
1	1	1	6	28	2	1	0	0	1	1	0.52446
1	1	1	6	29	2	1	0	0	1	1	0.56136
1	1	1	6	30	2	1	0	0	1	1	0.62488
1	1	1	7	8	2	2	1	0	0	1	0.31185
1	1	1	7	9	2	2	1	1	1	1	0.3769
1	1	1	7	10	2	2	1	1	1	1	0.58404
1	1	1	7	11	2	2	1	1	1	1	0.34765
1	1	1	7	12	2	2	1	0	0	1	0.30359
1	1	1	7	13	2	2	1	0	0	1	0.35064
1	1	1	7	14	2	2	1	1	1	1	0.30406
1	1	1	7	15	2	2	1	1	1	1	0.46836
1	1	1	7	16	2	1	0	0	1	1	0.32471
1	1	1	7	17	2	1	0	0	1	1	0.41656
1	1	1	7	18	2	1	0	0	1	1	0.30881
1	1	1	7	19	2	1	0	0	1	1	0.36155
1	1	1	7	20	2	1	0	0	1	1	0.34832
1	1	1	7	21	2	1	0	0	1	1	0.32565
1	1	1	7	22	2	1	0	0	1	1	0.43201
1	1	1	7	23	2	1	0	0	1	1	0.58635
1	1	1	7	24	2	1	0	0	1	1	0.49119
1	1	1	7	25	2	1	0	0	1	1	0.33898
1	1	1	7	26	2	1	0	0	1	1	0.49492
1	1	1	7	27	2	1	0	0	1	1	0.28209
1	1	1	7	28	2	1	0	0	1	1	0.35957
1	1	1	7	29	2	1	0	0	1	1	0.56268
1	1	1	7	30	2	1	0	0	1	1	0.3564
1	1	1	8	9	2	2	1	0	0	1	0.37488
1	1	1	8	10	2	2	1	0	0	1	0.55556
1	1	1	8	11	2	2	1	0	0	1	0.23241
1	1	1	8	12	2	2	1	0	0	1	0.26383
1	1	1	8	13	2	2	1	0	0	1	0.26226
1	1	1	8	14	2	2	1	0	0	1	0.36867
1	1	1	8	15	2	2	1	0	0	1	0.46139
1	1	1	8	16	2	1	0	1	0	1	0.30137
1	1	1	8	17	2	1	0	1	0	1	0.23755
1	1	1	8	18	2	1	0	1	0	1	0.29009
1	1	1	8	19	2	1	0	1	0	1	0.28511
1	1	1	8	20	2	1	0	1	0	1	0.29855
1	1	1	8	21	2	1	0	1	0	1	0.20215
1	1	1	8	22	2	1	0	1	0	1	0.26932
1	1	1	8	23	2	1	0	1	0	1	0.42184
1	1	1	8	24	2	1	0	1	0	1	0.41856
1	1	1	8	25	2	1	0	1	0	1	0.19707
1	1	1	8	26	2	1	0	0	1	1	0.33638
1	1	1	8	27	2	1	0	1	0	1	0.34553
1	1	1	8	28	2	1	0	1	0	1	0.31175
1	1	1	8	29	2	1	0	1	0	1	0.42608
1	1	1	8	30	2	1	0	1	0	1	0.46725
1	1	1	9	10	2	2	1	1	1	1	0.19926
1	1	1	9	11	2	2	1	1	1	1	0.48497
1	1	1	9	12	2	2	1	0	0	1	0.37154
1	1	1	9	13	2	2	1	0	0	1	0.45814
1	1	1	9	14	2	2	1	1	1	1	0.21634
1	1	1	9	15	2	2	1	1	1	1	0.18637
1	1	1	9	16	2	1	0	0	1	1	0.32142
1	1	1	9	17	2	1	0	0	1	1	0.41924
1	1	1	9	18	2	1	0	0	1	1	0.53029
1	1	1	9	19	2	1	0	0	1	1	0.49159
1	1	1	9	20	2	1	0	0	1	1	0.26676
1	1	1	9	21	2	1	0	0	1	1	0.36551
1	1	1	9	22	2	1	0	0	1	1	0.56671
1	1	1	9	23	2	1	0	0	1	1	0.60735
1	1	1	9	24	2	1	0	0	1	1	0.5461
1	1	1	9	25	2	1	0	0	1	1	0.40412
1	1	1	9	26	2	1	0	0	1	1	0.62996
1	1	1	9	27	2	1	0	0	1	1	0.20276
1	1	1	9	28	2	1	0	0	1	1	0.54993
1	1	1	9	29	2	1	0	0	1	1	0.68845
1	1	1	9	30	2	1	0	0	1	1	0.14019
1	1	1	10	11	2	2	1	1	1	1	0.68578
1	1	1	10	12	2	2	1	0	0	1	0.6261
1	1	1	10	13	2	2	1	0	0	1	0.63864
1	1	1	10	14	2	2	1	1	1	1	0.37963
1	1	1	10	15	2	2	1	1	1	1	0.18327
1	1	1	10	16	2	1	0	0	1	1	0.51149
1	1	1	10	17	2	1	0	0	1	1	0.52757
1	1	1	10	18	2	1	0	0	1	1	0.72426
1	1	1	10	19	2	1	0	0	1	1	0.68947
1	1	1	10	20	2	1	0	0	1	1	0.42845
1	1	1	10	21	2	1	0	0	1	1	0.62423
1	1	1	10	22	2	1	0	0	1	1	0.73247
1	1	1	10	23	2	1	0	0	1	1	0.70602
1	1	1	10	24	2	1	0	0	1	1	0.73387
1	1	1	10	25	2	1	0	0	1	1	0.63579
1	1	1	10	26	2	1	0	0	1	1	0.71966
1	1	1	10	27	2	1	0	0	1	1	0.43637
1	1	1	10	28	2	1	0	0	1	1	0.68164
1	1	1	10	29	2	1	0	0	1	1	0.81399
1	1	1	10	30	2	1	0	0	1	1	0.30421
1	1	1	11	12	2	2	1	0	0	1	0.35038
1	1	1	11	13	2	2	1	0	0	1	0.1976
1	1	1	11	14	2	2	1	1	1	1	0.48362
1	1	1	11	15	2	2	1	1	1	1	0.49926
1	1	1	11	16	2	1	0	0	1	1	0.37646
1	1	1	11	17	2	1	0	0	1	1	0.36127
1	1	1	11	18	2	1	0	0	1	1	0.26522
1	1	1	11	19	2	1	0	0	1	1	0.29474
1	1	1	11	20	2	1	0	0	1	1	0.2391
1	1	1	11	21	2	1	0	0	1	1	0.39343
1	1	1	11	22	2	1	0	0	1	1	0.30257
1	1	1	11	23	2	1	0	0	1	1	0.38682
1	1	1	11	24	2	1	0	0	1	1	0.40411
1	1	1	11	25	2	1	0	0	1	1	0.26285
1	1	1	11	26	2	1	0	0	1	1	0.39639
1	1	1	11	27	2	1	0	0	1	1	0.48486
1	1	1	11	28	2	1	0	0	1	1	0.32068
1	1	1	11	29	2	1	0	0	1	1	0.49331
1	1	1	11	30	2	1	0	0	1	1	0.53473
1	1	1	12	13	2	2	1	0	0	1	0.36503
1	1	1	12	14	2	2	1	0	0	1	0.34912
1	1	1	12	15	2	2	1	0	0	1	0.47542
1	1	1	12	16	2	1	0	0	1	1	0.34317
1	1	1	12	17	2	1	0	0	1	1	0.36137
1	1	1	12	18	2	1	0	0	1	1	0.363
1	1	1	12	19	2	1	0	0	1	1	0.38038
1	1	1	12	20	2	1	0	0	1	1	0.3287
1	1	1	12	21	2	1	0	0	1	1	0.27626
1	1	1	12	22	2	1	0	0	1	1	0.35062
1	1	1	12	23	2	1	0	0	1	1	0.57962
1	1	1	12	24	2	1	0	0	1	1	0.48594
1	1	1	12	25	2	1	0	0	1	1	0.26636
1	1	1	12	26	2	1	0	0	1	1	0.51791
1	1	1	12	27	2	1	0	0	1	1	0.23879
1	1	1	12	28	2	1	0	0	1	1	0.38721
1	1	1	12	29	2	1	0	0	1	1	0.55822
1	1	1	12	30	2	1	0	0	1	1	0.41033
1	1	1	13	14	2	2	1	0	0	1	0.41201
1	1	1	13	15	2	2	1	0	0	1	0.45046
1	1	1	13	16	2	1	0	0	1	1	0.34176
1	1	1	13	17	2	1	0	0	1	1	0.37313
1	1	1	13	18	2	1	0	0	1	1	0.31696
1	1	1	13	19	2	1	0	0	1	1	0.35218
1	1	1	13	20	2	1	0	0	1	1	0.23475
1	1	1	13	21	2	1	0	0	1	1	0.3467
1	1	1	13	22	2	1	0	0	1	1	0.26445
1	1	1	13	23	2	1	0	0	1	1	0.30758
1	1	1	13	24	2	1	0	0	1	1	0.40212
1	1	1	13	25	2	1	0	0	1	1	0.20535
1	1	1	13	26	2	1	0	0	1	1	0.42516
1	1	1	13	27	2	1	0	0	1	1	0.47781
1	1	1	13	28	2	1	0	0	1	1	0.39695
1	1	1	13	29	2	1	0	0	1	1	0.48041
1	1	1	13	30	2	1	0	0	1	1	0.52244
1	1	1	14	15	2	2	1	1	1	1	0.35854
1	1	1	14	16	2	1	0	0	1	1	0.29925
1	1	1	14	17	2	1	0	0	1	1	0.3925
1	1	1	14	18	2	1	0	0	1	1	0.49147
1	1	1	14	19	2	1	0	0	1	1	0.39788
1	1	1	14	20	2	1	0	0	1	1	0.26538
1	1	1	14	21	2	1	0	0	1	1	0.3393
1	1	1	14	22	2	1	0	0	1	1	0.45422
1	1	1	14	23	2	1	0	0	1	1	0.5304
1	1	1	14	24	2	1	0	0	1	1	0.43968
1	1	1	14	25	2	1	0	0	1	1	0.38059
1	1	1	14	26	2	1	0	0	1	1	0.55844
1	1	1	14	27	2	1	0	0	1	1	0.18824
1	1	1	14	28	2	1	0	0	1	1	0.42936
1	1	1	14	29	2	1	0	0	1	1	0.54192
1	1	1	14	30	2	1	0	0	1	1	0.17131
1	1	1	15	16	2	1	0	0	1	1	0.43853
1	1	1	15	17	2	1	0	0	1	1	0.53417
1	1	1	15	18	2	1	0	0	1	1	0.57468
1	1	1	15	19	2	1	0	0	1	1	0.62322
1	1	1	15	20	2	1	0	0	1	1	0.30767
1	1	1	15	21	2	1	0	0	1	1	0.50373
1	1	1	15	22	2	1	0	0	1	1	0.59615
1	1	1	15	23	2	1	0	0	1	1	0.60651
1	1	1	15	24	2	1	0	0	1	1	0.70221
1	1	1	15	25	2	1	0	0	1	1	0.49152
1	1	1	15	26	2	1	0	0	1	1	0.65
1	1	1	15	27	2	1	0	0	1	1	0.40355
1	1	1	15	28	2	1	0	0	1	1	0.56957
1	1	1	15	29	2	1	0	0	1	1	0.74781
1	1	1	15	30	2	1	0	0	1	1	0.29548
1	1	1	16	17	1	1	1	1	1	1	0.27171
1	1	1	16	18	1	1	1	1	1	1	0.36393
1	1	1	16	19	1	1	1	1	1	1	0.2585
1	1	1	16	20	1	1	1	1	1	1	0.23358
1	1	1	16	21	1	1	1	1	1	1	0.23589
1	1	1	16	22	1	1	1	1	1	1	0.37043
1	1	1	16	23	1	1	1	1	1	1	0.32907
1	1	1	16	24	1	1	1	1	1	1	0.24572
1	1	1	16	25	1	1	1	1	1	1	0.2716
1	1	1	16	26	1	1	1	0	0	1	0.36259
1	1	1	16	27	1	1	1	1	1	1	0.27927
1	1	1	16	28	1	1	1	1	1	1	0.43818
1	1	1	16	29	1	1	1	1	1	1	0.48034
1	1	1	16	30	1	1	1	1	1	1	0.33825
1	1	1	17	18	1	1	1	1	1	1	0.40136
1	1	1	17	19	1	1	1	1	1	1	0.34359
1	1	1	17	20	1	1	1	1	1	1	0.34032
1	1	1	17	21	1	1	1	1	1	1	0.28888
1	1	1	17	22	1	1	1	1	1	1	0.38081
1	1	1	17	23	1	1	1	1	1	1	0.44687
1	1	1	17	24	1	1	1	1	1	1	0.43019
1	1	1	17	25	1	1	1	1	1	1	0.34234
1	1	1	17	26	1	1	1	0	0	1	0.40472
1	1	1	17	27	1	1	1	1	1	1	0.41548
1	1	1	17	28	1	1	1	1	1	1	0.39662
1	1	1	17	29	1	1	1	1	1	1	0.5527
1	1	1	17	30	1	1	1	1	1	1	0.45174
1	1	1	18	19	1	1	1	1	1	1	0.20144
1	1	1	18	20	1	1	1	1	1	1	0.3104
1	1	1	18	21	1	1	1	1	1	1	0.30366
1	1	1	18	22	1	1	1	1	1	1	0.15377
1	1	1	18	23	1	1	1	1	1	1	0.32727
1	1	1	18	24	1	1	1	1	1	1	0.32995
1	1	1	18	25	1	1	1	1	1	1	0.15427
1	1	1	18	26	1	1	1	0	0	1	0.22344
1	1	1	18	27	1	1	1	1	1	1	0.40208
1	1	1	18	28	1	1	1	1	1	1	0.25279
1	1	1	18	29	1	1	1	1	1	1	0.22347
1	1	1	18	30	1	1	1	1	1	1	0.53538
1	1	1	19	20	1	1	1	1	1	1	0.2324
1	1	1	19	21	1	1	1	1	1	1	0.26246
1	1	1	19	22	1	1	1	1	1	1	0.22153
1	1	1	19	23	1	1	1	1	1	1	0.32612
1	1	1	19	24	1	1	1	1	1	1	0.19271
1	1	1	19	25	1	1	1	1	1	1	0.18638
1	1	1	19	26	1	1	1	0	0	1	0.2334
1	1	1	19	27	1	1	1	1	1	1	0.34245
1	1	1	19	28	1	1	1	1	1	1	0.38073
1	1	1	19	29	1	1	1	1	1	1	0.2688
1	1	1	19	30	1	1	1	1	1	1	0.49215
1	1	1	20	21	1	1	1	1	1	1	0.28555
1	1	1	20	22	1	1	1	1	1	1	0.31735
1	1	1	20	23	1	1	1	1	1	1	0.33952
1	1	1	20	24	1	1	1	1	1	1	0.31969
1	1	1	20	25	1	1	1	1	1	1	0.21853
1	1	1	20	26	1	1	1	0	0	1	0.40873
1	1	1	20	27	1	1	1	1	1	1	0.29444
1	1	1	20	28	1	1	1	1	1	1	0.38238
1	1	1	20	29	1	1	1	1	1	1	0.43012
1	1	1	20	30	1	1	1	1	1	1	0.28802
1	1	1	21	22	1	1	1	1	1	1	0.32057
1	1	1	21	23	1	1	1	1	1	1	0.4328
1	1	1	21	24	1	1	1	1	1	1	0.3666
1	1	1	21	25	1	1	1	1	1	1	0.20196
1	1	1	21	26	1	1	1	0	0	1	0.42764
1	1	1	21	27	1	1	1	1	1	1	0.26114
1	1	1	21	28	1	1	1	1	1	1	0.40383
1	1	1	21	29	1	1	1	1	1	1	0.44446
1	1	1	21	30	1	1	1	1	1	1	0.40975
1	1	1	22	23	1	1	1	1	1	1	0.31015
1	1	1	22	24	1	1	1	1	1	1	0.29903
1	1	1	22	25	1	1	1	1	1	1	0.14467
1	1	1	22	26	1	1	1	0	0	1	0.24613
1	1	1	22	27	1	1	1	1	1	1	0.42962
1	1	1	22	28	1	1	1	1	1	1	0.29116
1	1	1	22	29	1	1	1	1	1	1	0.21451
1	1	1	22	30	1	1	1	1	1	1	0.63175
1	1	1	23	24	1	1	1	1	1	1	0.22892
1	1	1	23	25	1	1	1	1	1	1	0.26015
1	1	1	23	26	1	1	1	0	0	1	0.34707
1	1	1	23	27	1	1	1	1	1	1	0.57727
1	1	1	23	28	1	1	1	1	1	1	0.52116
1	1	1	23	29	1	1	1	1	1	1	0.33131
1	1	1	23	30	1	1	1	1	1	1	0.62479
1	1	1	24	25	1	1	1	1	1	1	0.26952
1	1	1	24	26	1	1	1	0	0	1	0.35251
1	1	1	24	27	1	1	1	1	1	1	0.41495
1	1	1	24	28	1	1	1	1	1	1	0.48002
1	1	1	24	29	1	1	1	1	1	1	0.29756
1	1	1	24	30	1	1	1	1	1	1	0.49908
1	1	1	25	26	1	1	1	0	0	1	0.28523
1	1	1	25	27	1	1	1	1	1	1	0.32151
1	1	1	25	28	1	1	1	1	1	1	0.36369
1	1	1	25	29	1	1	1	1	1	1	0.28923
1	1	1	25	30	1	1	1	1	1	1	0.45064
1	1	1	26	27	1	1	1	0	0	1	0.51064
1	1	1	26	28	1	1	1	0	0	1	0.32452
1	1	1	26	29	1	1	1	0	0	1	0.24066
1	1	1	26	30	1	1	1	0	0	1	0.6503
1	1	1	27	28	1	1	1	1	1	1	0.43276
1	1	1	27	29	1	1	1	1	1	1	0.52141
1	1	1	27	30	1	1	1	1	1	1	0.15337
1	1	1	28	29	1	1	1	1	1	1	0.42396
1	1	1	28	30	1	1	1	1	1	1	0.52625
1	1	1	29	30	1	1	1	1	1	1	0.69969
2	1	1	1	2	2	2	1	0	0	1	0.35373
2	1	1	1	3	2	2	1	1	1	1	0.29152
2	1	1	1	4	2	2	1	1	1	1	0.25715
2	1	1	1	5	2	2	1	1	1	1	0.22095
2	1	1	1	6	2	2	1	0	0	1	0.51002
2	1	1	1	7	2	2	1	1	1	1	0.31345
2	1	1	1	8	2	2	1	1	1	1	0.2968
2	1	1	1	9	2	2	1	1	1	1	0.18618
2	1	1	1	10	2	2	1	0	0	1	0.39821
2	1	1	1	11	2	2	1	0	0	1	0.38664
2	1	1	1	12	2	2	1	1	1	1	0.31961
2	1	1	1	13	2	2	1	0	0	1	0.37099
2	1	1	1	14	2	2	1	1	1	1	0.23015
2	1	1	1	15	2	2	1	1	1	1	0.32165
2	1	1	1	16	2	1	0	0	1	1	0.30241
2	1	1	1	17	2	1	0	0	1	1	0.41066
2	1	1	1	18	2	1	0	0	1	1	0.36825
2	1	1	1	19	2	1	0	0	1	1	0.38867
2	1	1	1	20	2	1	0	0	1	1	0.27636
2	1	1	1	21	2	1	0	0	1	1	0.29759
2	1	1	1	22	2	1	0	0	1	1	0.43322
2	1	1	1	23	2	1	0	0	1	1	0.50667
2	1	1	1	24	2	1	0	0	1	1	0.41213
2	1	1	1	25	2	1	0	0	1	1	0.29215
2	1	1	1	26	2	1	0	0	1	1	0.51818
2	1	1	1	27	2	1	0	0	1	1	0.14597
2	1	1	1	28	2	1	0	0	1	1	0.41411
2	1	1	1	29	2	1	0	0	1	1	0.53327
2	1	1	1	30	2	1	0	0	1	1	0.16542
2	1	1	2	3	2	2	1	0	0	1	0.36683
2	1	1	2	4	2	2	1	0	0	1	0.13491
2	1	1	2	5	2	2	1	0	0	1	0.28611
2	1	1	2	6	2	2	1	0	0	1	0.37031
2	1	1	2	7	2	2	1	0	0	1	0.28821
2	1	1	2	8	2	2	1	0	0	1	0.27268
2	1	1	2	9	2	2	1	0	0	1	0.37081
2	1	1	2	10	2	2	1	0	0	1	0.53264
2	1	1	2	11	2	2	1	0	0	1	0.35575
2	1	1	2	12	2	2	1	0	0	1	0.35325
2	1	1	2	13	2	2	1	0	0	1	0.37095
2	1	1	2	14	2	2	1	0	0	1	0.45903
2	1	1	2	15	2	2	1	0	0	1	0.41168
2	1	1	2	16	2	1	0	0	1	1	0.2659
2	1	1	2	17	2	1	0	0	1	1	0.36456
2	1	1	2	18	2	1	0	0	1	1	0.21785
2	1	1	2	19	2	1	0	0	1	1	0.29063
2	1	1	2	20	2	1	0	0	1	1	0.30827
2	1	1	2	21	2	1	0	0	1	1	0.25724
2	1	1	2	22	2	1	0	0	1	1	0.36726
2	1	1	2	23	2	1	0	0	1	1	0.44542
2	1	1	2	24	2	1	0	0	1	1	0.463
2	1	1	2	25	2	1	0	0	1	1	0.24018
2	1	1	2	26	2	1	0	0	1	1	0.30361
2	1	1	2	27	2	1	0	0	1	1	0.38159
2	1	1	2	28	2	1	0	0	1	1	0.43719
2	1	1	2	29	2	1	0	0	1	1	0.45676
2	1	1	2	30	2	1	0	0	1	1	0.48207
2	1	1	3	4	2	2	1	1	1	1	0.3
2	1	1	3	5	2	2	1	1	1	1	0.28598
2	1	1	3	6	2	2	1	0	0	1	0.53333
2	1	1	3	7	2	2	1	1	1	1	0.30791
2	1	1	3	8	2	2	1	1	1	1	0.28935
2	1	1	3	9	2	2	1	1	1	1	0.28915
2	1	1	3	10	2	2	1	0	0	1	0.46459
2	1	1	3	11	2	2	1	0	0	1	0.28211
2	1	1	3	12	2	2	1	1	1	1	0.31085
2	1	1	3	13	2	2	1	0	0	1	0.34881
2	1	1	3	14	2	2	1	1	1	1	0.27203
2	1	1	3	15	2	2	1	1	1	1	0.37273
2	1	1	3	16	2	1	0	0	1	1	0.29604
2	1	1	3	17	2	1	0	0	1	1	0.37763
2	1	1	3	18	2	1	0	0	1	1	0.41473
2	1	1	3	19	2	1	0	0	1	1	0.26459
2	1	1	3	20	2	1	0	0	1	1	0.23765
2	1	1	3	21	2	1	0	0	1	1	0.29476
2	1	1	3	22	2	1	0	0	1	1	0.3983
2	1	1	3	23	2	1	0	0	1	1	0.48517
2	1	1	3	24	2	1	0	0	1	1	0.37715
2	1	1	3	25	2	1	0	0	1	1	0.30497
2	1	1	3	26	2	1	0	0	1	1	0.52788
2	1	1	3	27	2	1	0	0	1	1	0.30192
2	1	1	3	28	2	1	0	0	1	1	0.47425
2	1	1	3	29	2	1	0	0	1	1	0.5718
2	1	1	3	30	2	1	0	0	1	1	0.32974
2	1	1	4	5	2	2	1	1	1	1	0.22347
2	1	1	4	6	2	2	1	0	0	1	0.36977
2	1	1	4	7	2	2	1	1	1	1	0.22468
2	1	1	4	8	2	2	1	1	1	1	0.2104
2	1	1	4	9	2	2	1	1	1	1	0.37103
2	1	1	4	10	2	2	1	0	0	1	0.60777
2	1	1	4	11	2	2	1	0	0	1	0.26218
2	1	1	4	12	2	2	1	1	1	1	0.20661
2	1	1	4	13	2	2	1	0	0	1	0.27965
2	1	1	4	14	2	2	1	1	1	1	0.39397
2	1	1	4	15	2	2	1	1	1	1	0.40174
2	1	1	4	16	2	1	0	0	1	1	0.24474
2	1	1	4	17	2	1	0	0	1	1	0.33814
2	1	1	4	18	2	1	0	0	1	1	0.15818
2	1	1	4	19	2	1	0	0	1	1	0.24803
2	1	1	4	20	2	1	0	0	1	1	0.24179
2	1	1	4	21	2	1	0	0	1	1	0.18792
2	1	1	4	22	2	1	0	0	1	1	0.24711
2	1	1	4	23	2	1	0	0	1	1	0.4251
2	1	1	4	24	2	1	0	0	1	1	0.38706
2	1	1	4	25	2	1	0	0	1	1	0.1465
2	1	1	4	26	2	1	0	0	1	1	0.32853
2	1	1	4	27	2	1	0	0	1	1	0.29283
2	1	1	4	28	2	1	0	0	1	1	0.29605
2	1	1	4	29	2	1	0	0	1	1	0.41256
2	1	1	4	30	2	1	0	0	1	1	0.42346
2	1	1	5	6	2	2	1	0	0	1	0.39155
2	1	1	5	7	2	2	1	1	1	1	0.28641
2	1	1	5	8	2	2	1	1	1	1	0.24559
2	1	1	5	9	2	2	1	1	1	1	0.22247
2	1	1	5	10	2	2	1	0	0	1	0.43635
2	1	1	5	11	2	2	1	0	0	1	0.3215
2	1	1	5	12	2	2	1	1	1	1	0.25325
2	1	1	5	13	2	2	1	0	0	1	0.2993
2	1	1	5	14	2	2	1	1	1	1	0.24178
2	1	1	5	15	2	2	1	1	1	1	0.34629
2	1	1	5	16	2	1	0	0	1	1	0.29111
2	1	1	5	17	2	1	0	0	1	1	0.30667
2	1	1	5	18	2	1	0	0	1	1	0.32445
2	1	1	5	19	2	1	0	0	1	1	0.35754
2	1	1	5	20	2	1	0	0	1	1	0.22928
2	1	1	5	21	2	1	0	0	1	1	0.25527
2	1	1	5	22	2	1	0	0	1	1	0.3564
2	1	1	5	23	2	1	0	0	1	1	0.46827
2	1	1	5	24	2	1	0	0	1	1	0.44232
2	1	1	5	25	2	1	0	0	1	1	0.22707
2	1	1	5	26	2	1	0	0	1	1	0.41938
2	1	1	5	27	2	1	0	0	1	1	0.2296
2	1	1	5	28	2	1	0	0	1	1	0.3422
2	1	1	5	29	2	1	0	0	1	1	0.52765
2	1	1	5	30	2	1	0	0	1	1	0.26946
2	1	1	6	7	2	2	1	0	0	1	0.31752
2	1	1	6	8	2	2	1	0	0	1	0.33957
2	1	1	6	9	2	2	1	0	0	1	0.58968
2	1	1	6	10	2	2	1	1	1	1	0.76228
2	1	1	6	11	2	2	1	1	1	1	0.41362
2	1	1	6	12	2	2	1	0	0	1	0.41941
2	1	1	6	13	2	2	1	0	0	1	0.27833
2	1	1	6	14	2	2	1	0	0	1	0.56668
2	1	1	6	15	2	2	1	0	0	1	0.65318
2	1	1	6	16	2	1	0	0	1	1	0.46292
2	1	1	6	17	2	1	0	0	1	1	0.45968
2	1	1	6	18	2	1	0	0	1	1	0.37115
2	1	1	6	19	2	1	0	0	1	1	0.44057
2	1	1	6	20	2	1	0	0	1	1	0.47738
2	1	1	6	21	2	1	0	0	1	1	0.40522
2	1	1	6	22	2	1	0	0	1	1	0.42461
2	1	1	6	23	2	1	0	0	1	1	0.49039
2	1	1	6	24	2	1	0	0	1	1	0.5509
2	1	1	6	25	2	1	0	0	1	1	0.30558
2	1	1	6	26	2	1	0	0	1	1	0.47381
2	1	1	6	27	2	1	0	0	1	1	0.51529
2	1	1	6	28	2	1	0	0	1	1	0.52446
2	1	1	6	29	2	1	0	0	1	1	0.56136
2	1	1	6	30	2	1	0	0	1	1	0.62488
2	1	1	7	8	2	2	1	1	1	1	0.31185
2	1	1	7	9	2	2	1	1	1	1	0.3769
2	1	1	7	10	2	2	1	0	0	1	0.58404
2	1	1	7	11	2	2	1	0	0	1	0.34765
2	1	1	7	12	2	2	1	1	1	1	0.30359
2	1	1	7	13	2	2	1	0	0	1	0.35064
2	1	1	7	14	2	2	1	1	1	1	0.30406
2	1	1	7	15	2	2	1	1	1	1	0.46836
2	1	1	7	16	2	1	0	0	1	1	0.32471
2	1	1	7	17	2	1	0	0	1	1	0.41656
2	1	1	7	18	2	1	0	0	1	1	0.30881
2	1	1	7	19	2	1	0	0	1	1	0.36155
2	1	1	7	20	2	1	0	0	1	1	0.34832
2	1	1	7	21	2	1	0	0	1	1	0.32565
2	1	1	7	22	2	1	0	0	1	1	0.43201
2	1	1	7	23	2	1	0	0	1	1	0.58635
2	1	1	7	24	2	1	0	0	1	1	0.49119
2	1	1	7	25	2	1	0	0	1	1	0.33898
2	1	1	7	26	2	1	0	0	1	1	0.49492
2	1	1	7	27	2	1	0	0	1	1	0.28209
2	1	1	7	28	2	1	0	0	1	1	0.35957
2	1	1	7	29	2	1	0	0	1	1	0.56268
2	1	1	7	30	2	1	0	0	1	1	0.3564
2	1	1	8	9	2	2	1	1	1	1	0.37488
2	1	1	8	10	2	2	1	0	0	1	0.55556
2	1	1	8	11	2	2	1	0	0	1	0.23241
2	1	1	8	12	2	2	1	1	1	1	0.26383
2	1	1	8	13	2	2	1	0	0	1	0.26226
2	1	1	8	14	2	2	1	1	1	1	0.36867
2	1	1	8	15	2	2	1	1	1	1	0.46139
2	1	1	8	16	2	1	0	0	1	1	0.30137
2	1	1	8	17	2	1	0	0	1	1	0.23755
2	1	1	8	18	2	1	0	0	1	1	0.29009
2	1	1	8	19	2	1	0	0	1	1	0.28511
2	1	1	8	20	2	1	0	0	1	1	0.29855
2	1	1	8	21	2	1	0	0	1	1	0.20215
2	1	1	8	22	2	1	0	0	1	1	0.26932
2	1	1	8	23	2	1	0	0	1	1	0.42184
2	1	1	8	24	2	1	0	0	1	1	0.41856
2	1	1	8	25	2	1	0	0	1	1	0.19707
2	1	1	8	26	2	1	0	0	1	1	0.33638
2	1	1	8	27	2	1	0	0	1	1	0.34553
2	1	1	8	28	2	1	0	0	1	1	0.31175
2	1	1	8	29	2	1	0	0	1	1	0.42608
2	1	1	8	30	2	1	0	0	1	1	0.46725
2	1	1	9	10	2	2	1	0	0	1	0.19926
2	1	1	9	11	2	2	1	0	0	1	0.48497
2	1	1	9	12	2	2	1	1	1	1	0.37154
2	1	1	9	13	2	2	1	0	0	1	0.45814
2	1	1	9	14	2	2	1	1	1	1	0.21634
2	1	1	9	15	2	2	1	1	1	1	0.18637
2	1	1	9	16	2	1	0	0	1	1	0.32142
2	1	1	9	17	2	1	0	0	1	1	0.41924
2	1	1	9	18	2	1	0	0	1	1	0.53029
2	1	1	9	19	2	1	0	0	1	1	0.49159
2	1	1	9	20	2	1	0	0	1	1	0.26676
2	1	1	9	21	2	1	0	0	1	1	0.36551
2	1	1	9	22	2	1	0	0	1	1	0.56671
2	1	1	9	23	2	1	0	0	1	1	0.60735
2	1	1	9	24	2	1	0	0	1	1	0.5461
2	1	1	9	25	2	1	0	0	1	1	0.40412
2	1	1	9	26	2	1	0	0	1	1	0.62996
2	1	1	9	27	2	1	0	0	1	1	0.20276
2	1	1	9	28	2	1	0	0	1	1	0.54993
2	1	1	9	29	2	1	0	0	1	1	0.68845
2	1	1	9	30	2	1	0	0	1	1	0.14019
2	1	1	10	11	2	2	1	1	1	1	0.68578
2	1	1	10	12	2	2	1	0	0	1	0.6261
2	1	1	10	13	2	2	1	0	0	1	0.63864
2	1	1	10	14	2	2	1	0	0	1	0.37963
2	1	1	10	15	2	2	1	0	0	1	0.18327
2	1	1	10	16	2	1	0	0	1	1	0.51149
2	1	1	10	17	2	1	0	0	1	1	0.52757
2	1	1	10	18	2	1	0	0	1	1	0.72426
2	1	1	10	19	2	1	0	0	1	1	0.68947
2	1	1	10	20	2	1	0	0	1	1	0.42845
2	1	1	10	21	2	1	0	0	1	1	0.62423
2	1	1	10	22	2	1	0	0	1	1	0.73247
2	1	1	10	23	2	1	0	0	1	1	0.70602
2	1	1	10	24	2	1	0	0	1	1	0.73387
2	1	1	10	25	2	1	0	0	1	1	0.63579
2	1	1	10	26	2	1	0	0	1	1	0.71966
2	1	1	10	27	2	1	0	0	1	1	0.43637
2	1	1	10	28	2	1	0	0	1	1	0.68164
2	1	1	10	29	2	1	0	0	1	1	0.81399
2	1	1	10	30	2	1	0	0	1	1	0.30421
2	1	1	11	12	2	2	1	0	0	1	0.35038
2	1	1	11	13	2	2	1	0	0	1	0.1976
2	1	1	11	14	2	2	1	0	0	1	0.48362
2	1	1	11	15	2	2	1	0	0	1	0.49926
2	1	1	11	16	2	1	0	0	1	1	0.37646
2	1	1	11	17	2	1	0	0	1	1	0.36127
2	1	1	11	18	2	1	0	0	1	1	0.26522
2	1	1	11	19	2	1	0	0	1	1	0.29474
2	1	1	11	20	2	1	0	0	1	1	0.2391
2	1	1	11	21	2	1	0	0	1	1	0.39343
2	1	1	11	22	2	1	0	0	1	1	0.30257
2	1	1	11	23	2	1	0	0	1	1	0.38682
2	1	1	11	24	2	1	0	0	1	1	0.40411
2	1	1	11	25	2	1	0	0	1	1	0.26285
2	1	1	11	26	2	1	0	0	1	1	0.39639
2	1	1	11	27	2	1	0	0	1	1	0.48486
2	1	1	11	28	2	1	0	0	1	1	0.32068
2	1	1	11	29	2	1	0	0	1	1	0.49331
2	1	1	11	30	2	1	0	0	1	1	0.53473
2	1	1	12	13	2	2	1	0	0	1	0.36503
2	1	1	12	14	2	2	1	1	1	1	0.34912
2	1	1	12	15	2	2	1	1	1	1	0.47542
2	1	1	12	16	2	1	0	0	1	1	0.34317
2	1	1	12	17	2	1	0	0	1	1	0.36137
2	1	1	12	18	2	1	0	0	1	1	0.363
2	1	1	12	19	2	1	0	0	1	1	0.38038
2	1	1	12	20	2	1	0	0	1	1	0.3287
2	1	1	12	21	2	1	0	0	1	1	0.27626
2	1	1	12	22	2	1	0	0	1	1	0.35062
2	1	1	12	23	2	1	0	0	1	1	0.57962
2	1	1	12	24	2	1	0	0	1	1	0.48594
2	1	1	12	25	2	1	0	0	1	1	0.26636
2	1	1	12	26	2	1	0	0	1	1	0.51791
2	1	1	12	27	2	1	0	0	1	1	0.23879
2	1	1	12	28	2	1	0	0	1	1	0.38721
2	1	1	12	29	2	1	0	0	1	1	0.55822
2	1	1	12	30	2	1	0	0	1	1	0.41033
2	1	1	13	14	2	2	1	0	0	1	0.41201
2	1	1	13	15	2	2	1	0	0	1	0.45046
2	1	1	13	16	2	1	0	0	1	1	0.34176
2	1	1	13	17	2	1	0	0	1	1	0.37313
2	1	1	13	18	2	1	0	0	1	1	0.31696
2	1	1	13	19	2	1	0	0	1	1	0.35218
2	1	1	13	20	2	1	0	0	1	1	0.23475
2	1	1	13	21	2	1	0	0	1	1	0.3467
2	1	1	13	22	2	1	0	0	1	1	0.26445
2	1	1	13	23	2	1	0	0	1	1	0.30758
2	1	1	13	24	2	1	0	0	1	1	0.40212
2	1	1	13	25	2	1	0	0	1	1	0.20535
2	1	1	13	26	2	1	0	0	1	1	0.42516
2	1	1	13	27	2	1	0	0	1	1	0.47781
2	1	1	13	28	2	1	0	0	1	1	0.39695
2	1	1	13	29	2	1	0	0	1	1	0.48041
2	1	1	13	30	2	1	0	0	1	1	0.52244
2	1	1	14	15	2	2	1	1	1	1	0.35854
2	1	1	14	16	2	1	0	0	1	1	0.29925
2	1	1	14	17	2	1	0	0	1	1	0.3925
2	1	1	14	18	2	1	0	0	1	1	0.49147
2	1	1	14	19	2	1	0	0	1	1	0.39788
2	1	1	14	20	2	1	0	0	1	1	0.26538
2	1	1	14	21	2	1	0	0	1	1	0.3393
2	1	1	14	22	2	1	0	0	1	1	0.45422
2	1	1	14	23	2	1	0	0	1	1	0.5304
2	1	1	14	24	2	1	0	0	1	1	0.43968
2	1	1	14	25	2	1	0	0	1	1	0.38059
2	1	1	14	26	2	1	0	0	1	1	0.55844
2	1	1	14	27	2	1	0	0	1	1	0.18824
2	1	1	14	28	2	1	0	0	1	1	0.42936
2	1	1	14	29	2	1	0	0	1	1	0.54192
2	1	1	14	30	2	1	0	0	1	1	0.17131
2	1	1	15	16	2	1	0	0	1	1	0.43853
2	1	1	15	17	2	1	0	0	1	1	0.53417
2	1	1	15	18	2	1	0	0	1	1	0.57468
2	1	1	15	19	2	1	0	0	1	1	0.62322
2	1	1	15	20	2	1	0	0	1	1	0.30767
2	1	1	15	21	2	1	0	0	1	1	0.50373
2	1	1	15	22	2	1	0	0	1	1	0.59615
2	1	1	15	23	2	1	0	0	1	1	0.60651
2	1	1	15	24	2	1	0	0	1	1	0.70221
2	1	1	15	25	2	1	0	0	1	1	0.49152
2	1	1	15	26	2	1	0	0	1	1	0.65
2	1	1	15	27	2	1	0	0	1	1	0.40355
2	1	1	15	28	2	1	0	0	1	1	0.56957
2	1	1	15	29	2	1	0	0	1	1	0.74781
2	1	1	15	30	2	1	0	0	1	1	0.29548
2	1	1	16	17	1	1	1	1	1	1	0.27171
2	1	1	16	18	1	1	1	1	1	1	0.36393
2	1	1	16	19	1	1	1	1	1	1	0.2585
2	1	1	16	20	1	1	1	1	1	1	0.23358
2	1	1	16	21	1	1	1	1	1	1	0.23589
2	1	1	16	22	1	1	1	1	1	1	0.37043
2	1	1	16	23	1	1	1	1	1	1	0.32907
2	1	1	16	24	1	1	1	1	1	1	0.24572
2	1	1	16	25	1	1	1	1	1	1	0.2716
2	1	1	16	26	1	1	1	1	1	1	0.36259
2	1	1	16	27	1	1	1	1	1	1	0.27927
2	1	1	16	28	1	1	1	1	1	1	0.43818
2	1	1	16	29	1	1	1	1	1	1	0.48034
2	1	1	16	30	1	1	1	1	1	1	0.33825
2	1	1	17	18	1	1	1	1	1	1	0.40136
2	1	1	17	19	1	1	1	1	1	1	0.34359
2	1	1	17	20	1	1	1	1	1	1	0.34032
2	1	1	17	21	1	1	1	1	1	1	0.28888
2	1	1	17	22	1	1	1	1	1	1	0.38081
2	1	1	17	23	1	1	1	1	1	1	0.44687
2	1	1	17	24	1	1	1	1	1	1	0.43019
2	1	1	17	25	1	1	1	1	1	1	0.34234
2	1	1	17	26	1	1	1	1	1	1	0.40472
2	1	1	17	27	1	1	1	1	1	1	0.41548
2	1	1	17	28	1	1	1	1	1	1	0.39662
2	1	1	17	29	1	1	1	1	1	1	0.5527
2	1	1	17	30	1	1	1	1	1	1	0.45174
2	1	1	18	19	1	1	1	1	1	1	0.20144
2	1	1	18	20	1	1	1	1	1	1	0.3104
2	1	1	18	21	1	1	1	1	1	1	0.30366
2	1	1	18	22	1	1	1	1	1	1	0.15377
2	1	1	18	23	1	1	1	1	1	1	0.32727
2	1	1	18	24	1	1	1	1	1	1	0.32995
2	1	1	18	25	1	1	1	1	1	1	0.15427
2	1	1	18	26	1	1	1	1	1	1	0.22344
2	1	1	18	27	1	1	1	1	1	1	0.40208
2	1	1	18	28	1	1	1	1	1	1	0.25279
2	1	1	18	29	1	1	1	1	1	1	0.22347
2	1	1	18	30	1	1	1	1	1	1	0.53538
2	1	1	19	20	1	1	1	1	1	1	0.2324
2	1	1	19	21	1	1	1	1	1	1	0.26246
2	1	1	19	22	1	1	1	1	1	1	0.22153
2	1	1	19	23	1	1	1	1	1	1	0.32612
2	1	1	19	24	1	1	1	1	1	1	0.19271
2	1	1	19	25	1	1	1	1	1	1	0.18638
2	1	1	19	26	1	1	1	1	1	1	0.2334
2	1	1	19	27	1	1	1	1	1	1	0.34245
2	1	1	19	28	1	1	1	1	1	1	0.38073
2	1	1	19	29	1	1	1	1	1	1	0.2688
2	1	1	19	30	1	1	1	1	1	1	0.49215
2	1	1	20	21	1	1	1	1	1	1	0.28555
2	1	1	20	22	1	1	1	1	1	1	0.31735
2	1	1	20	23	1	1	1	1	1	1	0.33952
2	1	1	20	24	1	1	1	1	1	1	0.31969
2	1	1	20	25	1	1	1	1	1	1	0.21853
2	1	1	20	26	1	1	1	1	1	1	0.40873
2	1	1	20	27	1	1	1	1	1	1	0.29444
2	1	1	20	28	1	1	1	1	1	1	0.38238
2	1	1	20	29	1	1	1	1	1	1	0.43012
2	1	1	20	30	1	1	1	1	1	1	0.28802
2	1	1	21	22	1	1	1	1	1	1	0.32057
2	1	1	21	23	1	1	1	1	1	1	0.4328
2	1	1	21	24	1	1	1	1	1	1	0.3666
2	1	1	21	25	1	1	1	1	1	1	0.20196
2	1	1	21	26	1	1	1	1	1	1	0.42764
2	1	1	21	27	1	1	1	1	1	1	0.26114
2	1	1	21	28	1	1	1	1	1	1	0.40383
2	1	1	21	29	1	1	1	1	1	1	0.44446
2	1	1	21	30	1	1	1	1	1	1	0.40975
2	1	1	22	23	1	1	1	1	1	1	0.31015
2	1	1	22	24	1	1	1	1	1	1	0.29903
2	1	1	22	25	1	1	1	1	1	1	0.14467
2	1	1	22	26	1	1	1	1	1	1	0.24613
2	1	1	22	27	1	1	1	1	1	1	0.42962
2	1	1	22	28	1	1	1	1	1	1	0.29116
2	1	1	22	29	1	1	1	1	1	1	0.21451
2	1	1	22	30	1	1	1	1	1	1	0.63175
2	1	1	23	24	1	1	1	1	1	1	0.22892
2	1	1	23	25	1	1	1	1	1	1	0.26015
2	1	1	23	26	1	1	1	1	1	1	0.34707
2	1	1	23	27	1	1	1	1	1	1	0.57727
2	1	1	23	28	1	1	1	1	1	1	0.52116
2	1	1	23	29	1	1	1	1	1	1	0.33131
2	1	1	23	30	1	1	1	1	1	1	0.62479
2	1	1	24	25	1	1	1	1	1	1	0.26952
2	1	1	24	26	1	1	1	1	1	1	0.35251
2	1	1	24	27	1	1	1	1	1	1	0.41495
2	1	1	24	28	1	1	1	1	1	1	0.48002
2	1	1	24	29	1	1	1	1	1	1	0.29756
2	1	1	24	30	1	1	1	1	1	1	0.49908
2	1	1	25	26	1	1	1	1	1	1	0.28523
2	1	1	25	27	1	1	1	1	1	1	0.32151
2	1	1	25	28	1	1	1	1	1	1	0.36369
2	1	1	25	29	1	1	1	1	1	1	0.28923
2	1	1	25	30	1	1	1	1	1	1	0.45064
2	1	1	26	27	1	1	1	1	1	1	0.51064
2	1	1	26	28	1	1	1	1	1	1	0.32452
2	1	1	26	29	1	1	1	1	1	1	0.24066
2	1	1	26	30	1	1	1	1	1	1	0.6503
2	1	1	27	28	1	1	1	1	1	1	0.43276
2	1	1	27	29	1	1	1	1	1	1	0.52141
2	1	1	27	30	1	1	1	1	1	1	0.15337
2	1	1	28	29	1	1	1	1	1	1	0.42396
2	1	1	28	30	1	1	1	1	1	1	0.52625
2	1	1	29	30	1	1	1	1	1	1	0.69969
3	1	1	1	2	2	2	1	1	1	1	0.35373
3	1	1	1	3	2	2	1	1	1	1	0.29152
3	1	1	1	4	2	2	1	1	1	1	0.25715
3	1	1	1	5	2	2	1	1	1	1	0.22095
3	1	1	1	6	2	2	1	1	1	1	0.51002
3	1	1	1	7	2	2	1	1	1	1	0.31345
3	1	1	1	8	2	2	1	1	1	1	0.2968
3	1	1	1	9	2	2	1	1	1	1	0.18618
3	1	1	1	10	2	2	1	0	0	1	0.39821
3	1	1	1	11	2	2	1	1	1	1	0.38664
3	1	1	1	12	2	2	1	1	1	1	0.31961
3	1	1	1	13	2	2	1	1	1	1	0.37099
3	1	1	1	14	2	2	1	1	1	1	0.23015
3	1	1	1	15	2	2	1	1	1	1	0.32165
3	1	1	1	16	2	1	0	0	1	1	0.30241
3	1	1	1	17	2	1	0	0	1	1	0.41066
3	1	1	1	18	2	1	0	0	1	1	0.36825
3	1	1	1	19	2	1	0	0	1	1	0.38867
3	1	1	1	20	2	1	0	0	1	1	0.27636
3	1	1	1	21	2	1	0	0	1	1	0.29759
3	1	1	1	22	2	1	0	0	1	1	0.43322
3	1	1	1	23	2	1	0	0	1	1	0.50667
3	1	1	1	24	2	1	0	1	0	1	0.41213
3	1	1	1	25	2	1	0	0	1	1	0.29215
3	1	1	1	26	2	1	0	0	1	1	0.51818
3	1	1	1	27	2	1	0	0	1	1	0.14597
3	1	1	1	28	2	1	0	0	1	1	0.41411
3	1	1	1	29	2	1	0	0	1	1	0.53327
3	1	1	1	30	2	1	0	0	1	1	0.16542
3	1	1	2	3	2	2	1	1	1	1	0.36683
3	1	1	2	4	2	2	1	1	1	1	0.13491
3	1	1	2	5	2	2	1	1	1	1	0.28611
3	1	1	2	6	2	2	1	1	1	1	0.37031
3	1	1	2	7	2	2	1	1	1	1	0.28821
3	1	1	2	8	2	2	1	1	1	1	0.27268
3	1	1	2	9	2	2	1	1	1	1	0.37081
3	1	1	2	10	2	2	1	0	0	1	0.53264
3	1	1	2	11	2	2	1	1	1	1	0.35575
3	1	1	2	12	2	2	1	1	1	1	0.35325
3	1	1	2	13	2	2	1	1	1	1	0.37095
3	1	1	2	14	2	2	1	1	1	1	0.45903
3	1	1	2	15	2	2	1	1	1	1	0.41168
3	1	1	2	16	2	1	0	0	1	1	0.2659
3	1	1	2	17	2	1	0	0	1	1	0.36456
3	1	1	2	18	2	1	0	0	1	1	0.21785
3	1	1	2	19	2	1	0	0	1	1	0.29063
3	1	1	2	20	2	1	0	0	1	1	0.30827
3	1	1	2	21	2	1	0	0	1	1	0.25724
3	1	1	2	22	2	1	0	0	1	1	0.36726
3	1	1	2	23	2	1	0	0	1	1	0.44542
3	1	1	2	24	2	1	0	1	0	1	0.463
3	1	1	2	25	2	1	0	0	1	1	0.24018
3	1	1	2	26	2	1	0	0	1	1	0.30361
3	1	1	2	27	2	1	0	0	1	1	0.38159
3	1	1	2	28	2	1	0	0	1	1	0.43719
3	1	1	2	29	2	1	0	0	1	1	0.45676
3	1	1	2	30	2	1	0	0	1	1	0.48207
3	1	1	3	4	2	2	1	1	1	1	0.3
3	1	1	3	5	2	2	1	1	1	1	0.28598
3	1	1	3	6	2	2	1	1	1	1	0.53333
3	1	1	3	7	2	2	1	1	1	1	0.30791
3	1	1	3	8	2	2	1	1	1	1	0.28935
3	1	1	3	9	2	2	1	1	1	1	0.28915
3	1	1	3	10	2	2	1	0	0	1	0.46459
3	1	1	3	11	2	2	1	1	1	1	0.28211
3	1	1	3	12	2	2	1	1	1	1	0.31085
3	1	1	3	13	2	2	1	1	1	1	0.34881
3	1	1	3	14	2	2	1	1	1	1	0.27203
3	1	1	3	15	2	2	1	1	1	1	0.37273
3	1	1	3	16	2	1	0	0	1	1	0.29604
3	1	1	3	17	2	1	0	0	1	1	0.37763
3	1	1	3	18	2	1	0	0	1	1	0.41473
3	1	1	3	19	2	1	0	0	1	1	0.26459
3	1	1	3	20	2	1	0	0	1	1	0.23765
3	1	1	3	21	2	1	0	0	1	1	0.29476
3	1	1	3	22	2	1	0	0	1	1	0.3983
3	1	1	3	23	2	1	0	0	1	1	0.48517
3	1	1	3	24	2	1	0	1	0	1	0.37715
3	1	1	3	25	2	1	0	0	1	1	0.30497
3	1	1	3	26	2	1	0	0	1	1	0.52788
3	1	1	3	27	2	1	0	0	1	1	0.30192
3	1	1	3	28	2	1	0	0	1	1	0.47425
3	1	1	3	29	2	1	0	0	1	1	0.5718
3	1	1	3	30	2	1	0	0	1	1	0.32974
3	1	1	4	5	2	2	1	1	1	1	0.22347
3	1	1	4	6	2	2	1	1	1	1	0.36977
3	1	1	4	7	2	2	1	1	1	1	0.22468
3	1	1	4	8	2	2	1	1	1	1	0.2104
3	1	1	4	9	2	2	1	1	1	1	0.37103
3	1	1	4	10	2	2	1	0	0	1	0.60777
3	1	1	4	11	2	2	1	1	1	1	0.26218
3	1	1	4	12	2	2	1	1	1	1	0.20661
3	1	1	4	13	2	2	1	1	1	1	0.27965
3	1	1	4	14	2	2	1	1	1	1	0.39397
3	1	1	4	15	2	2	1	1	1	1	0.40174
3	1	1	4	16	2	1	0	0	1	1	0.24474
3	1	1	4	17	2	1	0	0	1	1	0.33814
3	1	1	4	18	2	1	0	0	1	1	0.15818
3	1	1	4	19	2	1	0	0	1	1	0.24803
3	1	1	4	20	2	1	0	0	1	1	0.24179
3	1	1	4	21	2	1	0	0	1	1	0.18792
3	1	1	4	22	2	1	0	0	1	1	0.24711
3	1	1	4	23	2	1	0	0	1	1	0.4251
3	1	1	4	24	2	1	0	1	0	1	0.38706
3	1	1	4	25	2	1	0	0	1	1	0.1465
3	1	1	4	26	2	1	0	0	1	1	0.32853
3	1	1	4	27	2	1	0	0	1	1	0.29283
3	1	1	4	28	2	1	0	0	1	1	0.29605
3	1	1	4	29	2	1	0	0	1	1	0.41256
3	1	1	4	30	2	1	0	0	1	1	0.42346
3	1	1	5	6	2	2	1	1	1	1	0.39155
3	1	1	5	7	2	2	1	1	1	1	0.28641
3	1	1	5	8	2	2	1	1	1	1	0.24559
3	1	1	5	9	2	2	1	1	1	1	0.22247
3	1	1	5	10	2	2	1	0	0	1	0.43635
3	1	1	5	11	2	2	1	1	1	1	0.3215
3	1	1	5	12	2	2	1	1	1	1	0.25325
3	1	1	5	13	2	2	1	1	1	1	0.2993
3	1	1	5	14	2	2	1	1	1	1	0.24178
3	1	1	5	15	2	2	1	1	1	1	0.34629
3	1	1	5	16	2	1	0	0	1	1	0.29111
3	1	1	5	17	2	1	0	0	1	1	0.30667
3	1	1	5	18	2	1	0	0	1	1	0.32445
3	1	1	5	19	2	1	0	0	1	1	0.35754
3	1	1	5	20	2	1	0	0	1	1	0.22928
3	1	1	5	21	2	1	0	0	1	1	0.25527
3	1	1	5	22	2	1	0	0	1	1	0.3564
3	1	1	5	23	2	1	0	0	1	1	0.46827
3	1	1	5	24	2	1	0	1	0	1	0.44232
3	1	1	5	25	2	1	0	0	1	1	0.22707
3	1	1	5	26	2	1	0	0	1	1	0.41938
3	1	1	5	27	2	1	0	0	1	1	0.2296
3	1	1	5	28	2	1	0	0	1	1	0.3422
3	1	1	5	29	2	1	0	0	1	1	0.52765
3	1	1	5	30	2	1	0	0	1	1	0.26946
3	1	1	6	7	2	2	1	1	1	1	0.31752
3	1	1	6	8	2	2	1	1	1	1	0.33957
3	1	1	6	9	2	2	1	1	1	1	0.58968
3	1	1	6	10	2	2	1	0	0	1	0.76228
3	1	1	6	11	2	2	1	1	1	1	0.41362
3	1	1	6	12	2	2	1	1	1	1	0.41941
3	1	1	6	13	2	2	1	1	1	1	0.27833
3	1	1	6	14	2	2	1	1	1	1	0.56668
3	1	1	6	15	2	2	1	1	1	1	0.65318
3	1	1	6	16	2	1	0	0	1	1	0.46292
3	1	1	6	17	2	1	0	0	1	1	0.45968
3	1	1	6	18	2	1	0	0	1	1	0.37115
3	1	1	6	19	2	1	0	0	1	1	0.44057
3	1	1	6	20	2	1	0	0	1	1	0.47738
3	1	1	6	21	2	1	0	0	1	1	0.40522
3	1	1	6	22	2	1	0	0	1	1	0.42461
3	1	1	6	23	2	1	0	0	1	1	0.49039
3	1	1	6	24	2	1	0	1	0	1	0.5509
3	1	1	6	25	2	1	0	0	1	1	0.30558
3	1	1	6	26	2	1	0	0	1	1	0.47381
3	1	1	6	27	2	1	0	0	1	1	0.51529
3	1	1	6	28	2	1	0	0	1	1	0.52446
3	1	1	6	29	2	1	0	0	1	1	0.56136
3	1	1	6	30	2	1	0	0	1	1	0.62488
3	1	1	7	8	2	2	1	1	1	1	0.31185
3	1	1	7	9	2	2	1	1	1	1	0.3769
3	1	1	7	10	2	2	1	0	0	1	0.58404
3	1	1	7	11	2	2	1	1	1	1	0.34765
3	1	1	7	12	2	2	1	1	1	1	0.30359
3	1	1	7	13	2	2	1	1	1	1	0.35064
3	1	1	7	14	2	2	1	1	1	1	0.30406
3	1	1	7	15	2	2	1	1	1	1	0.46836
3	1	1	7	16	2	1	0	0	1	1	0.32471
3	1	1	7	17	2	1	0	0	1	1	0.41656
3	1	1	7	18	2	1	0	0	1	1	0.30881
3	1	1	7	19	2	1	0	0	1	1	0.36155
3	1	1	7	20	2	1	0	0	1	1	0.34832
3	1	1	7	21	2	1	0	0	1	1	0.32565
3	1	1	7	22	2	1	0	0	1	1	0.43201
3	1	1	7	23	2	1	0	0	1	1	0.58635
3	1	1	7	24	2	1	0	1	0	1	0.49119
3	1	1	7	25	2	1	0	0	1	1	0.33898
3	1	1	7	26	2	1	0	0	1	1	0.49492
3	1	1	7	27	2	1	0	0	1	1	0.28209
3	1	1	7	28	2	1	0	0	1	1	0.35957
3	1	1	7	29	2	1	0	0	1	1	0.56268
3	1	1	7	30	2	1	0	0	1	1	0.3564
3	1	1	8	9	2	2	1	1	1	1	0.37488
3	1	1	8	10	2	2	1	0	0	1	0.55556
3	1	1	8	11	2	2	1	1	1	1	0.23241
3	1	1	8	12	2	2	1	1	1	1	0.26383
3	1	1	8	13	2	2	1	1	1	1	0.26226
3	1	1	8	14	2	2	1	1	1	1	0.36867
3	1	1	8	15	2	2	1	1	1	1	0.46139
3	1	1	8	16	2	1	0	0	1	1	0.30137
3	1	1	8	17	2	1	0	0	1	1	0.23755
3	1	1	8	18	2	1	0	0	1	1	0.29009
3	1	1	8	19	2	1	0	0	1	1	0.28511
3	1	1	8	20	2	1	0	0	1	1	0.29855
3	1	1	8	21	2	1	0	0	1	1	0.20215
3	1	1	8	22	2	1	0	0	1	1	0.26932
3	1	1	8	23	2	1	0	0	1	1	0.42184
3	1	1	8	24	2	1	0	1	0	1	0.41856
3	1	1	8	25	2	1	0	0	1	1	0.19707
3	1	1	8	26	2	1	0	0	1	1	0.33638
3	1	1	8	27	2	1	0	0	1	1	0.34553
3	1	1	8	28	2	1	0	0	1	1	0.31175
3	1	1	8	29	2	1	0	0	1	1	0.42608
3	1	1	8	30	2	1	0	0	1	1	0.46725
3	1	1	9	10	2	2	1	0	0	1	0.19926
3	1	1	9	11	2	2	1	1	1	1	0.48497
3	1	1	9	12	2	2	1	1	1	1	0.37154
3	1	1	9	13	2	2	1	1	1	1	0.45814
3	1	1	9	14	2	2	1	1	1	1	0.21634
3	1	1	9	15	2	2	1	1	1	1	0.18637
3	1	1	9	16	2	1	0	0	1	1	0.32142
3	1	1	9	17	2	1	0	0	1	1	0.41924
3	1	1	9	18	2	1	0	0	1	1	0.53029
3	1	1	9	19	2	1	0	0	1	1	0.49159
3	1	1	9	20	2	1	0	0	1	1	0.26676
3	1	1	9	21	2	1	0	0	1	1	0.36551
3	1	1	9	22	2	1	0	0	1	1	0.56671
3	1	1	9	23	2	1	0	0	1	1	0.60735
3	1	1	9	24	2	1	0	1	0	1	0.5461
3	1	1	9	25	2	1	0	0	1	1	0.40412
3	1	1	9	26	2	1	0	0	1	1	0.62996
3	1	1	9	27	2	1	0	0	1	1	0.20276
3	1	1	9	28	2	1	0	0	1	1	0.54993
3	1	1	9	29	2	1	0	0	1	1	0.68845
3	1	1	9	30	2	1	0	0	1	1	0.14019
3	1	1	10	11	2	2	1	0	0	1	0.68578
3	1	1	10	12	2	2	1	0	0	1	0.6261
3	1	1	10	13	2	2	1	0	0	1	0.63864
3	1	1	10	14	2	2	1	0	0	1	0.37963
3	1	1	10	15	2	2	1	0	0	1	0.18327
3	1	1	10	16	2	1	0	0	1	1	0.51149
3	1	1	10	17	2	1	0	0	1	1	0.52757
3	1	1	10	18	2	1	0	0	1	1	0.72426
3	1	1	10	19	2	1	0	0	1	1	0.68947
3	1	1	10	20	2	1	0	0	1	1	0.42845
3	1	1	10	21	2	1	0	0	1	1	0.62423
3	1	1	10	22	2	1	0	0	1	1	0.73247
3	1	1	10	23	2	1	0	0	1	1	0.70602
3	1	1	10	24	2	1	0	0	1	1	0.73387
3	1	1	10	25	2	1	0	0	1	1	0.63579
3	1	1	10	26	2	1	0	0	1	1	0.71966
3	1	1	10	27	2	1	0	0	1	1	0.43637
3	1	1	10	28	2	1	0	0	1	1	0.68164
3	1	1	10	29	2	1	0	0	1	1	0.81399
3	1	1	10	30	2	1	0	0	1	1	0.30421
3	1	1	11	12	2	2	1	1	1	1	0.35038
3	1	1	11	13	2	2	1	1	1	1	0.1976
3	1	1	11	14	2	2	1	1	1	1	0.48362
3	1	1	11	15	2	2	1	1	1	1	0.49926
3	1	1	11	16	2	1	0	0	1	1	0.37646
3	1	1	11	17	2	1	0	0	1	1	0.36127
3	1	1	11	18	2	1	0	0	1	1	0.26522
3	1	1	11	19	2	1	0	0	1	1	0.29474
3	1	1	11	20	2	1	0	0	1	1	0.2391
3	1	1	11	21	2	1	0	0	1	1	0.39343
3	1	1	11	22	2	1	0	0	1	1	0.30257
3	1	1	11	23	2	1	0	0	1	1	0.38682
3	1	1	11	24	2	1	0	1	0	1	0.40411
3	1	1	11	25	2	1	0	0	1	1	0.26285
3	1	1	11	26	2	1	0	0	1	1	0.39639
3	1	1	11	27	2	1	0	0	1	1	0.48486
3	1	1	11	28	2	1	0	0	1	1	0.32068
3	1	1	11	29	2	1	0	0	1	1	0.49331
3	1	1	11	30	2	1	0	0	1	1	0.53473
3	1	1	12	13	2	2	1	1	1	1	0.36503
3	1	1	12	14	2	2	1	1	1	1	0.34912
3	1	1	12	15	2	2	1	1	1	1	0.47542
3	1	1	12	16	2	1	0	0	1	1	0.34317
3	1	1	12	17	2	1	0	0	1	1	0.36137
3	1	1	12	18	2	1	0	0	1	1	0.363
3	1	1	12	19	2	1	0	0	1	1	0.38038
3	1	1	12	20	2	1	0	0	1	1	0.3287
3	1	1	12	21	2	1	0	0	1	1	0.27626
3	1	1	12	22	2	1	0	0	1	1	0.35062
3	1	1	12	23	2	1	0	0	1	1	0.57962
3	1	1	12	24	2	1	0	1	0	1	0.48594
3	1	1	12	25	2	1	0	0	1	1	0.26636
3	1	1	12	26	2	1	0	0	1	1	0.51791
3	1	1	12	27	2	1	0	0	1	1	0.23879
3	1	1	12	28	2	1	0	0	1	1	0.38721
3	1	1	12	29	2	1	0	0	1	1	0.55822
3	1	1	12	30	2	1	0	0	1	1	0.41033
3	1	1	13	14	2	2	1	1	1	1	0.41201
3	1	1	13	15	2	2	1	1	1	1	0.45046
3	1	1	13	16	2	1	0	0	1	1	0.34176
3	1	1	13	17	2	1	0	0	1	1	0.37313
3	1	1	13	18	2	1	0	0	1	1	0.31696
3	1	1	13	19	2	1	0	0	1	1	0.35218
3	1	1	13	20	2	1	0	0	1	1	0.23475
3	1	1	13	21	2	1	0	0	1	1	0.3467
3	1	1	13	22	2	1	0	0	1	1	0.26445
3	1	1	13	23	2	1	0	0	1	1	0.30758
3	1	1	13	24	2	1	0	1	0	1	0.40212
3	1	1	13	25	2	1	0	0	1	1	0.20535
3	1	1	13	26	2	1	0	0	1	1	0.42516
3	1	1	13	27	2	1	0	0	1	1	0.47781
3	1	1	13	28	2	1	0	0	1	1	0.39695
3	1	1	13	29	2	1	0	0	1	1	0.48041
3	1	1	13	30	2	1	0	0	1	1	0.52244
3	1	1	14	15	2	2	1	1	1	1	0.35854
3	1	1	14	16	2	1	0	0	1	1	0.29925
3	1	1	14	17	2	1	0	0	1	1	0.3925
3	1	1	14	18	2	1	0	0	1	1	0.49147
3	1	1	14	19	2	1	0	0	1	1	0.39788
3	1	1	14	20	2	1	0	0	1	1	0.26538
3	1	1	14	21	2	1	0	0	1	1	0.3393
3	1	1	14	22	2	1	0	0	1	1	0.45422
3	1	1	14	23	2	1	0	0	1	1	0.5304
3	1	1	14	24	2	1	0	1	0	1	0.43968
3	1	1	14	25	2	1	0	0	1	1	0.38059
3	1	1	14	26	2	1	0	0	1	1	0.55844
3	1	1	14	27	2	1	0	0	1	1	0.18824
3	1	1	14	28	2	1	0	0	1	1	0.42936
3	1	1	14	29	2	1	0	0	1	1	0.54192
3	1	1	14	30	2	1	0	0	1	1	0.17131
3	1	1	15	16	2	1	0	0	1	1	0.43853
3	1	1	15	17	2	1	0	0	1	1	0.53417
3	1	1	15	18	2	1	0	0	1	1	0.57468
3	1	1	15	19	2	1	0	0	1	1	0.62322
3	1	1	15	20	2	1	0	0	1	1	0.30767
3	1	1	15	21	2	1	0	0	1	1	0.50373
3	1	1	15	22	2	1	0	0	1	1	0.59615
3	1	1	15	23	2	1	0	0	1	1	0.60651
3	1	1	15	24	2	1	0	1	0	1	0.70221
3	1	1	15	25	2	1	0	0	1	1	0.49152
3	1	1	15	26	2	1	0	0	1	1	0.65
3	1	1	15	27	2	1	0	0	1	1	0.40355
3	1	1	15	28	2	1	0	0	1	1	0.56957
3	1	1	15	29	2	1	0	0	1	1	0.74781
3	1	1	15	30	2	1	0	0	1	1	0.29548
3	1	1	16	17	1	1	1	1	1	1	0.27171
3	1	1	16	18	1	1	1	1	1	1	0.36393
3	1	1	16	19	1	1	1	1	1	1	0.2585
3	1	1	16	20	1	1	1	1	1	1	0.23358
3	1	1	16	21	1	1	1	1	1	1	0.23589
3	1	1	16	22	1	1	1	1	1	1	0.37043
3	1	1	16	23	1	1	1	1	1	1	0.32907
3	1	1	16	24	1	1	1	0	0	1	0.24572
3	1	1	16	25	1	1	1	1	1	1	0.2716
3	1	1	16	26	1	1	1	1	1	1	0.36259
3	1	1	16	27	1	1	1	1	1	1	0.27927
3	1	1	16	28	1	1	1	1	1	1	0.43818
3	1	1	16	29	1	1	1	1	1	1	0.48034
3	1	1	16	30	1	1	1	1	1	1	0.33825
3	1	1	17	18	1	1	1	1	1	1	0.40136
3	1	1	17	19	1	1	1	1	1	1	0.34359
3	1	1	17	20	1	1	1	1	1	1	0.34032
3	1	1	17	21	1	1	1	1	1	1	0.28888
3	1	1	17	22	1	1	1	1	1	1	0.38081
3	1	1	17	23	1	1	1	1	1	1	0.44687
3	1	1	17	24	1	1	1	0	0	1	0.43019
3	1	1	17	25	1	1	1	1	1	1	0.34234
3	1	1	17	26	1	1	1	1	1	1	0.40472
3	1	1	17	27	1	1	1	1	1	1	0.41548
3	1	1	17	28	1	1	1	1	1	1	0.39662
3	1	1	17	29	1	1	1	1	1	1	0.5527
3	1	1	17	30	1	1	1	1	1	1	0.45174
3	1	1	18	19	1	1	1	1	1	1	0.20144
3	1	1	18	20	1	1	1	1	1	1	0.3104
3	1	1	18	21	1	1	1	1	1	1	0.30366
3	1	1	18	22	1	1	1	1	1	1	0.15377
3	1	1	18	23	1	1	1	1	1	1	0.32727
3	1	1	18	24	1	1	1	0	0	1	0.32995
3	1	1	18	25	1	1	1	1	1	1	0.15427
3	1	1	18	26	1	1	1	1	1	1	0.22344
3	1	1	18	27	1	1	1	1	1	1	0.40208
3	1	1	18	28	1	1	1	1	1	1	0.25279
3	1	1	18	29	1	1	1	1	1	1	0.22347
3	1	1	18	30	1	1	1	1	1	1	0.53538
3	1	1	19	20	1	1	1	1	1	1	0.2324
3	1	1	19	21	1	1	1	1	1	1	0.26246
3	1	1	19	22	1	1	1	1	1	1	0.22153
3	1	1	19	23	1	1	1	1	1	1	0.32612
3	1	1	19	24	1	1	1	0	0	1	0.19271
3	1	1	19	25	1	1	1	1	1	1	0.18638
3	1	1	19	26	1	1	1	1	1	1	0.2334
3	1	1	19	27	1	1	1	1	1	1	0.34245
3	1	1	19	28	1	1	1	1	1	1	0.38073
3	1	1	19	29	1	1	1	1	1	1	0.2688
3	1	1	19	30	1	1	1	1	1	1	0.49215
3	1	1	20	21	1	1	1	1	1	1	0.28555
3	1	1	20	22	1	1	1	1	1	1	0.31735
3	1	1	20	23	1	1	1	1	1	1	0.33952
3	1	1	20	24	1	1	1	0	0	1	0.31969
3	1	1	20	25	1	1	1	1	1	1	0.21853
3	1	1	20	26	1	1	1	1	1	1	0.40873
3	1	1	20	27	1	1	1	1	1	1	0.29444
3	1	1	20	28	1	1	1	1	1	1	0.38238
3	1	1	20	29	1	1	1	1	1	1	0.43012
3	1	1	20	30	1	1	1	1	1	1	0.28802
3	1	1	21	22	1	1	1	1	1	1	0.32057
3	1	1	21	23	1	1	1	1	1	1	0.4328
3	1	1	21	24	1	1	1	0	0	1	0.3666
3	1	1	21	25	1	1	1	1	1	1	0.20196
3	1	1	21	26	1	1	1	1	1	1	0.42764
3	1	1	21	27	1	1	1	1	1	1	0.26114
3	1	1	21	28	1	1	1	1	1	1	0.40383
3	1	1	21	29	1	1	1	1	1	1	0.44446
3	1	1	21	30	1	1	1	1	1	1	0.40975
3	1	1	22	23	1	1	1	1	1	1	0.31015
3	1	1	22	24	1	1	1	0	0	1	0.29903
3	1	1	22	25	1	1	1	1	1	1	0.14467
3	1	1	22	26	1	1	1	1	1	1	0.24613
3	1	1	22	27	1	1	1	1	1	1	0.42962
3	1	1	22	28	1	1	1	1	1	1	0.29116
3	1	1	22	29	1	1	1	1	1	1	0.21451
3	1	1	22	30	1	1	1	1	1	1	0.63175
3	1	1	23	24	1	1	1	0	0	1	0.22892
3	1	1	23	25	1	1	1	1	1	1	0.26015
3	1	1	23	26	1	1	1	1	1	1	0.34707
3	1	1	23	27	1	1	1	1	1	1	0.57727
3	1	1	23	28	1	1	1	1	1	1	0.52116
3	1	1	23	29	1	1	1	1	1	1	0.33131
3	1	1	23	30	1	1	1	1	1	1	0.62479
3	1	1	24	25	1	1	1	0	0	1	0.26952
3	1	1	24	26	1	1	1	0	0	1	0.35251
3	1	1	24	27	1	1	1	0	0	1	0.41495
3	1	1	24	28	1	1	1	0	0	1	0.48002
3	1	1	24	29	1	1	1	0	0	1	0.29756
3	1	1	24	30	1	1	1	0	0	1	0.49908
3	1	1	25	26	1	1	1	1	1	1	0.28523
3	1	1	25	27	1	1	1	1	1	1	0.32151
3	1	1	25	28	1	1	1	1	1	1	0.36369
3	1	1	25	29	1	1	1	1	1	1	0.28923
3	1	1	25	30	1	1	1	1	1	1	0.45064
3	1	1	26	27	1	1	1	1	1	1	0.51064
3	1	1	26	28	1	1	1	1	1	1	0.32452
3	1	1	26	29	1	1	1	1	1	1	0.24066
3	1	1	26	30	1	1	1	1	1	1	0.6503
3	1	1	27	28	1	1	1	1	1	1	0.43276
3	1	1	27	29	1	1	1	1	1	1	0.52141
3	1	1	27	30	1	1	1	1	1	1	0.15337
3	1	1	28	29	1	1	1	1	1	1	0.42396
3	1	1	28	30	1	1	1	1	1	1	0.52625
3	1	1	29	30	1	1	1	1	1	1	0.69969
4	1	1	1	2	2	2	1	0	0	1	0.35373
4	1	1	1	3	2	2	1	0	0	1	0.29152
4	1	1	1	4	2	2	1	1	1	1	0.25715
4	1	1	1	5	2	2	1	1	1	1	0.22095
4	1	1	1	6	2	2	1	1	1	1	0.51002
4	1	1	1	7	2	2	1	1	1	1	0.31345
4	1	1	1	8	2	2	1	0	0	1	0.2968
4	1	1	1	9	2	2	1	1	1	1	0.18618
4	1	1	1	10	2	2	1	1	1	1	0.39821
4	1	1	1	11	2	2	1	1	1	1	0.38664
4	1	1	1	12	2	2	1	0	0	1	0.31961
4	1	1	1	13	2	2	1	1	1	1	0.37099
4	1	1	1	14	2	2	1	1	1	1	0.23015
4	1	1	1	15	2	2	1	1	1	1	0.32165
4	1	1	1	16	2	1	0	0	1	1	0.30241
4	1	1	1	17	2	1	0	0	1	1	0.41066
4	1	1	1	18	2	1	0	0	1	1	0.36825
4	1	1	1	19	2	1	0	0	1	1	0.38867
4	1	1	1	20	2	1	0	0	1	1	0.27636
4	1	1	1	21	2	1	0	0	1	1	0.29759
4	1	1	1	22	2	1	0	0	1	1	0.43322
4	1	1	1	23	2	1	0	0	1	1	0.50667
4	1	1	1	24	2	1	0	0	1	1	0.41213
4	1	1	1	25	2	1	0	0	1	1	0.29215
4	1	1	1	26	2	1	0	0	1	1	0.51818
4	1	1	1	27	2	1	0	0	1	1	0.14597
4	1	1	1	28	2	1	0	0	1	1	0.41411
4	1	1	1	29	2	1	0	0	1	1	0.53327
4	1	1	1	30	2	1	0	0	1	1	0.16542
4	1	1	2	3	2	2	1	0	0	1	0.36683
4	1	1	2	4	2	2	1	0	0	1	0.13491
4	1	1	2	5	2	2	1	0	0	1	0.28611
4	1	1	2	6	2	2	1	0	0	1	0.37031
4	1	1	2	7	2	2	1	0	0	1	0.28821
4	1	1	2	8	2	2	1	0	0	1	0.27268
4	1	1	2	9	2	2	1	0	0	1	0.37081
4	1	1	2	10	2	2	1	0	0	1	0.53264
4	1	1	2	11	2	2	1	0	0	1	0.35575
4	1	1	2	12	2	2	1	0	0	1	0.35325
4	1	1	2	13	2	2	1	0	0	1	0.37095
4	1	1	2	14	2	2	1	0	0	1	0.45903
4	1	1	2	15	2	2	1	0	0	1	0.41168
4	1	1	2	16	2	1	0	0	1	1	0.2659
4	1	1	2	17	2	1	0	0	1	1	0.36456
4	1	1	2	18	2	1	0	0	1	1	0.21785
4	1	1	2	19	2	1	0	0	1	1	0.29063
4	1	1	2	20	2	1	0	0	1	1	0.30827
4	1	1	2	21	2	1	0	0	1	1	0.25724
4	1	1	2	22	2	1	0	0	1	1	0.36726
4	1	1	2	23	2	1	0	0	1	1	0.44542
4	1	1	2	24	2	1	0	0	1	1	0.463
4	1	1	2	25	2	1	0	0	1	1	0.24018
4	1	1	2	26	2	1	0	0	1	1	0.30361
4	1	1	2	27	2	1	0	0	1	1	0.38159
4	1	1	2	28	2	1	0	0	1	1	0.43719
4	1	1	2	29	2	1	0	0	1	1	0.45676
4	1	1	2	30	2	1	0	0	1	1	0.48207
4	1	1	3	4	2	2	1	0	0	1	0.3
4	1	1	3	5	2	2	1	0	0	1	0.28598
4	1	1	3	6	2	2	1	0	0	1	0.53333
4	1	1	3	7	2	2	1	0	0	1	0.30791
4	1	1	3	8	2	2	1	1	1	1	0.28935
4	1	1	3	9	2	2	1	0	0	1	0.28915
4	1	1	3	10	2	2	1	0	0	1	0.46459
4	1	1	3	11	2	2	1	0	0	1	0.28211
4	1	1	3	12	2	2	1	0	0	1	0.31085
4	1	1	3	13	2	2	1	0	0	1	0.34881
4	1	1	3	14	2	2	1	0	0	1	0.27203
4	1	1	3	15	2	2	1	0	0	1	0.37273
4	1	1	3	16	2	1	0	0	1	1	0.29604
4	1	1	3	17	2	1	0	0	1	1	0.37763
4	1	1	3	18	2	1	0	0	1	1	0.41473
4	1	1	3	19	2	1	0	0	1	1	0.26459
4	1	1	3	20	2	1	0	0	1	1	0.23765
4	1	1	3	21	2	1	0	0	1	1	0.29476
4	1	1	3	22	2	1	0	0	1	1	0.3983
4	1	1	3	23	2	1	0	0	1	1	0.48517
4	1	1	3	24	2	1	0	0	1	1	0.37715
4	1	1	3	25	2	1	0	0	1	1	0.30497
4	1	1	3	26	2	1	0	0	1	1	0.52788
4	1	1	3	27	2	1	0	0	1	1	0.30192
4	1	1	3	28	2	1	0	0	1	1	0.47425
4	1	1	3	29	2	1	0	0	1	1	0.5718
4	1	1	3	30	2	1	0	0	1	1	0.32974
4	1	1	4	5	2	2	1	1	1	1	0.22347
4	1	1	4	6	2	2	1	1	1	1	0.36977
4	1	1	4	7	2	2	1	1	1	1	0.22468
4	1	1	4	8	2	2	1	0	0	1	0.2104
4	1	1	4	9	2	2	1	1	1	1	0.37103
4	1	1	4	10	2	2	1	1	1	1	0.60777
4	1	1	4	11	2	2	1	1	1	1	0.26218
4	1	1	4	12	2	2	1	0	0	1	0.20661
4	1	1	4	13	2	2	1	1	1	1	0.27965
4	1	1	4	14	2	2	1	1	1	1	0.39397
4	1	1	4	15	2	2	1	1	1	1	0.40174
4	1	1	4	16	2	1	0	0	1	1	0.24474
4	1	1	4	17	2	1	0	0	1	1	0.33814
4	1	1	4	18	2	1	0	0	1	1	0.15818
4	1	1	4	19	2	1	0	0	1	1	0.24803
4	1	1	4	20	2	1	0	0	1	1	0.24179
4	1	1	4	21	2	1	0	0	1	1	0.18792
4	1	1	4	22	2	1	0	0	1	1	0.24711
4	1	1	4	23	2	1	0	0	1	1	0.4251
4	1	1	4	24	2	1	0	0	1	1	0.38706
4	1	1	4	25	2	1	0	0	1	1	0.1465
4	1	1	4	26	2	1	0	0	1	1	0.32853
4	1	1	4	27	2	1	0	0	1	1	0.29283
4	1	1	4	28	2	1	0	0	1	1	0.29605
4	1	1	4	29	2	1	0	0	1	1	0.41256
4	1	1	4	30	2	1	0	0	1	1	0.42346
4	1	1	5	6	2	2	1	1	1	1	0.39155
4	1	1	5	7	2	2	1	1	1	1	0.28641
4	1	1	5	8	2	2	1	0	0	1	0.24559
4	1	1	5	9	2	2	1	1	1	1	0.22247
4	1	1	5	10	2	2	1	1	1	1	0.43635
4	1	1	5	11	2	2	1	1	1	1	0.3215
4	1	1	5	12	2	2	1	0	0	1	0.25325
4	1	1	5	13	2	2	1	1	1	1	0.2993
4	1	1	5	14	2	2	1	1	1	1	0.24178
4	1	1	5	15	2	2	1	1	1	1	0.34629
4	1	1	5	16	2	1	0	0	1	1	0.29111
4	1	1	5	17	2	1	0	0	1	1	0.30667
4	1	1	5	18	2	1	0	0	1	1	0.32445
4	1	1	5	19	2	1	0	0	1	1	0.35754
4	1	1	5	20	2	1	0	0	1	1	0.22928
4	1	1	5	21	2	1	0	0	1	1	0.25527
4	1	1	5	22	2	1	0	0	1	1	0.3564
4	1	1	5	23	2	1	0	0	1	1	0.46827
4	1	1	5	24	2	1	0	0	1	1	0.44232
4	1	1	5	25	2	1	0	0	1	1	0.22707
4	1	1	5	26	2	1	0	0	1	1	0.41938
4	1	1	5	27	2	1	0	0	1	1	0.2296
4	1	1	5	28	2	1	0	0	1	1	0.3422
4	1	1	5	29	2	1	0	0	1	1	0.52765
4	1	1	5	30	2	1	0	0	1	1	0.26946
4	1	1	6	7	2	2	1	1	1	1	0.31752
4	1	1	6	8	2	2	1	0	0	1	0.33957
4	1	1	6	9	2	2	1	1	1	1	0.58968
4	1	1	6	10	2	2	1	1	1	1	0.76228
4	1	1	6	11	2	2	1	1	1	1	0.41362
4	1	1	6	12	2	2	1	0	0	1	0.41941
4	1	1	6	13	2	2	1	1	1	1	0.27833
4	1	1	6	14	2	2	1	1	1	1	0.56668
4	1	1	6	15	2	2	1	1	1	1	0.65318
4	1	1	6	16	2	1	0	0	1	1	0.46292
4	1	1	6	17	2	1	0	0	1	1	0.45968
4	1	1	6	18	2	1	0	0	1	1	0.37115
4	1	1	6	19	2	1	0	0	1	1	0.44057
4	1	1	6	20	2	1	0	0	1	1	0.47738
4	1	1	6	21	2	1	0	0	1	1	0.40522
4	1	1	6	22	2	1	0	0	1	1	0.42461
4	1	1	6	23	2	1	0	0	1	1	0.49039
4	1	1	6	24	2	1	0	0	1	1	0.5509
4	1	1	6	25	2	1	0	0	1	1	0.30558
4	1	1	6	26	2	1	0	0	1	1	0.47381
4	1	1	6	27	2	1	0	0	1	1	0.51529
4	1	1	6	28	2	1	0	0	1	1	0.52446
4	1	1	6	29	2	1	0	0	1	1	0.56136
4	1	1	6	30	2	1	0	0	1	1	0.62488
4	1	1	7	8	2	2	1	0	0	1	0.31185
4	1	1	7	9	2	2	1	1	1	1	0.3769
4	1	1	7	10	2	2	1	1	1	1	0.58404
4	1	1	7	11	2	2	1	1	1	1	0.34765
4	1	1	7	12	2	2	1	0	0	1	0.30359
4	1	1	7	13	2	2	1	1	1	1	0.35064
4	1	1	7	14	2	2	1	1	1	1	0.30406
4	1	1	7	15	2	2	1	1	1	1	0.46836
4	1	1	7	16	2	1	0	0	1	1	0.32471
4	1	1	7	17	2	1	0	0	1	1	0.41656
4	1	1	7	18	2	1	0	0	1	1	0.30881
4	1	1	7	19	2	1	0	0	1	1	0.36155
4	1	1	7	20	2	1	0	0	1	1	0.34832
4	1	1	7	21	2	1	0	0	1	1	0.32565
4	1	1	7	22	2	1	0	0	1	1	0.43201
4	1	1	7	23	2	1	0	0	1	1	0.58635
4	1	1	7	24	2	1	0	0	1	1	0.49119
4	1	1	7	25	2	1	0	0	1	1	0.33898
4	1	1	7	26	2	1	0	0	1	1	0.49492
4	1	1	7	27	2	1	0	0	1	1	0.28209
4	1	1	7	28	2	1	0	0	1	1	0.35957
4	1	1	7	29	2	1	0	0	1	1	0.56268
4	1	1	7	30	2	1	0	0	1	1	0.3564
4	1	1	8	9	2	2	1	0	0	1	0.37488
4	1	1	8	10	2	2	1	0	0	1	0.55556
4	1	1	8	11	2	2	1	0	0	1	0.23241
4	1	1	8	12	2	2	1	0	0	1	0.26383
4	1	1	8	13	2	2	1	0	0	1	0.26226
4	1	1	8	14	2	2	1	0	0	1	0.36867
4	1	1	8	15	2	2	1	0	0	1	0.46139
4	1	1	8	16	2	1	0	0	1	1	0.30137
4	1	1	8	17	2	1	0	0	1	1	0.23755
4	1	1	8	18	2	1	0	0	1	1	0.29009
4	1	1	8	19	2	1	0	0	1	1	0.28511
4	1	1	8	20	2	1	0	0	1	1	0.29855
4	1	1	8	21	2	1	0	0	1	1	0.20215
4	1	1	8	22	2	1	0	0	1	1	0.26932
4	1	1	8	23	2	1	0	0	1	1	0.42184
4	1	1	8	24	2	1	0	0	1	1	0.41856
4	1	1	8	25	2	1	0	0	1	1	0.19707
4	1	1	8	26	2	1	0	0	1	1	0.33638
4	1	1	8	27	2	1	0	0	1	1	0.34553
4	1	1	8	28	2	1	0	0	1	1	0.31175
4	1	1	8	29	2	1	0	0	1	1	0.42608
4	1	1	8	30	2	1	0	0	1	1	0.46725
4	1	1	9	10	2	2	1	1	1	1	0.19926
4	1	1	9	11	2	2	1	1	1	1	0.48497
4	1	1	9	12	2	2	1	0	0	1	0.37154
4	1	1	9	13	2	2	1	1	1	1	0.45814
4	1	1	9	14	2	2	1	1	1	1	0.21634
4	1	1	9	15	2	2	1	1	1	1	0.18637
4	1	1	9	16	2	1	0	0	1	1	0.32142
4	1	1	9	17	2	1	0	0	1	1	0.41924
4	1	1	9	18	2	1	0	0	1	1	0.53029
4	1	1	9	19	2	1	0	0	1	1	0.49159
4	1	1	9	20	2	1	0	0	1	1	0.26676
4	1	1	9	21	2	1	0	0	1	1	0.36551
4	1	1	9	22	2	1	0	0	1	1	0.56671
4	1	1	9	23	2	1	0	0	1	1	0.60735
4	1	1	9	24	2	1	0	0	1	1	0.5461
4	1	1	9	25	2	1	0	0	1	1	0.40412
4	1	1	9	26	2	1	0	0	1	1	0.62996
4	1	1	9	27	2	1	0	0	1	1	0.20276
4	1	1	9	28	2	1	0	0	1	1	0.54993
4	1	1	9	29	2	1	0	0	1	1	0.68845
4	1	1	9	30	2	1	0	0	1	1	0.14019
4	1	1	10	11	2	2	1	1	1	1	0.68578
4	1	1	10	12	2	2	1	0	0	1	0.6261
4	1	1	10	13	2	2	1	1	1	1	0.63864
4	1	1	10	14	2	2	1	1	1	1	0.37963
4	1	1	10	15	2	2	1	1	1	1	0.18327
4	1	1	10	16	2	1	0	0	1	1	0.51149
4	1	1	10	17	2	1	0	0	1	1	0.52757
4	1	1	10	18	2	1	0	0	1	1	0.72426
4	1	1	10	19	2	1	0	0	1	1	0.68947
4	1	1	10	20	2	1	0	0	1	1	0.42845
4	1	1	10	21	2	1	0	0	1	1	0.62423
4	1	1	10	22	2	1	0	0	1	1	0.73247
4	1	1	10	23	2	1	0	0	1	1	0.70602
4	1	1	10	24	2	1	0	0	1	1	0.73387
4	1	1	10	25	2	1	0	0	1	1	0.63579
4	1	1	10	26	2	1	0	0	1	1	0.71966
4	1	1	10	27	2	1	0	0	1	1	0.43637
4	1	1	10	28	2	1	0	0	1	1	0.68164
4	1	1	10	29	2	1	0	0	1	1	0.81399
4	1	1	10	30	2	1	0	0	1	1	0.30421
4	1	1	11	12	2	2	1	0	0	1	0.35038
4	1	1	11	13	2	2	1	1	1	1	0.1976
4	1	1	11	14	2	2	1	1	1	1	0.48362
4	1	1	11	15	2	2	1	1	1	1	0.49926
4	1	1	11	16	2	1	0	0	1	1	0.37646
4	1	1	11	17	2	1	0	0	1	1	0.36127
4	1	1	11	18	2	1	0	0	1	1	0.26522
4	1	1	11	19	2	1	0	0	1	1	0.29474
4	1	1	11	20	2	1	0	0	1	1	0.2391
4	1	1	11	21	2	1	0	0	1	1	0.39343
4	1	1	11	22	2	1	0	0	1	1	0.30257
4	1	1	11	23	2	1	0	0	1	1	0.38682
4	1	1	11	24	2	1	0	0	1	1	0.40411
4	1	1	11	25	2	1	0	0	1	1	0.26285
4	1	1	11	26	2	1	0	0	1	1	0.39639
4	1	1	11	27	2	1	0	0	1	1	0.48486
4	1	1	11	28	2	1	0	0	1	1	0.32068
4	1	1	11	29	2	1	0	0	1	1	0.49331
4	1	1	11	30	2	1	0	0	1	1	0.53473
4	1	1	12	13	2	2	1	0	0	1	0.36503
4	1	1	12	14	2	2	1	0	0	1	0.34912
4	1	1	12	15	2	2	1	0	0	1	0.47542
4	1	1	12	16	2	1	0	0	1	1	0.34317
4	1	1	12	17	2	1	0	0	1	1	0.36137
4	1	1	12	18	2	1	0	0	1	1	0.363
4	1	1	12	19	2	1	0	0	1	1	0.38038
4	1	1	12	20	2	1	0	0	1	1	0.3287
4	1	1	12	21	2	1	0	0	1	1	0.27626
4	1	1	12	22	2	1	0	0	1	1	0.35062
4	1	1	12	23	2	1	0	0	1	1	0.57962
4	1	1	12	24	2	1	0	0	1	1	0.48594
4	1	1	12	25	2	1	0	0	1	1	0.26636
4	1	1	12	26	2	1	0	0	1	1	0.51791
4	1	1	12	27	2	1	0	0	1	1	0.23879
4	1	1	12	28	2	1	0	0	1	1	0.38721
4	1	1	12	29	2	1	0	0	1	1	0.55822
4	1	1	12	30	2	1	0	0	1	1	0.41033
4	1	1	13	14	2	2	1	1	1	1	0.41201
4	1	1	13	15	2	2	1	1	1	1	0.45046
4	1	1	13	16	2	1	0	0	1	1	0.34176
4	1	1	13	17	2	1	0	0	1	1	0.37313
4	1	1	13	18	2	1	0	0	1	1	0.31696
4	1	1	13	19	2	1	0	0	1	1	0.35218
4	1	1	13	20	2	1	0	0	1	1	0.23475
4	1	1	13	21	2	1	0	0	1	1	0.3467
4	1	1	13	22	2	1	0	0	1	1	0.26445
4	1	1	13	23	2	1	0	0	1	1	0.30758
4	1	1	13	24	2	1	0	0	1	1	0.40212
4	1	1	13	25	2	1	0	0	1	1	0.20535
4	1	1	13	26	2	1	0	0	1	1	0.42516
4	1	1	13	27	2	1	0	0	1	1	0.47781
4	1	1	13	28	2	1	0	0	1	1	0.39695
4	1	1	13	29	2	1	0	0	1	1	0.48041
4	1	1	13	30	2	1	0	0	1	1	0.52244
4	1	1	14	15	2	2	1	1	1	1	0.35854
4	1	1	14	16	2	1	0	0	1	1	0.29925
4	1	1	14	17	2	1	0	0	1	1	0.3925
4	1	1	14	18	2	1	0	0	1	1	0.49147
4	1	1	14	19	2	1	0	0	1	1	0.39788
4	1	1	14	20	2	1	0	0	1	1	0.26538
4	1	1	14	21	2	1	0	0	1	1	0.3393
4	1	1	14	22	2	1	0	0	1	1	0.45422
4	1	1	14	23	2	1	0	0	1	1	0.5304
4	1	1	14	24	2	1	0	0	1	1	0.43968
4	1	1	14	25	2	1	0	0	1	1	0.38059
4	1	1	14	26	2	1	0	0	1	1	0.55844
4	1	1	14	27	2	1	0	0	1	1	0.18824
4	1	1	14	28	2	1	0	0	1	1	0.42936
4	1	1	14	29	2	1	0	0	1	1	0.54192
4	1	1	14	30	2	1	0	0	1	1	0.17131
4	1	1	15	16	2	1	0	0	1	1	0.43853
4	1	1	15	17	2	1	0	0	1	1	0.53417
4	1	1	15	18	2	1	0	0	1	1	0.57468
4	1	1	15	19	2	1	0	0	1	1	0.62322
4	1	1	15	20	2	1	0	0	1	1	0.30767
4	1	1	15	21	2	1	0	0	1	1	0.50373
4	1	1	15	22	2	1	0	0	1	1	0.59615
4	1	1	15	23	2	1	0	0	1	1	0.60651
4	1	1	15	24	2	1	0	0	1	1	0.70221
4	1	1	15	25	2	1	0	0	1	1	0.49152
4	1	1	15	26	2	1	0	0	1	1	0.65
4	1	1	15	27	2	1	0	0	1	1	0.40355
4	1	1	15	28	2	1	0	0	1	1	0.56957
4	1	1	15	29	2	1	0	0	1	1	0.74781
4	1	1	15	30	2	1	0	0	1	1	0.29548
4	1	1	16	17	1	1	1	1	1	1	0.27171
4	1	1	16	18	1	1	1	1	1	1	0.36393
4	1	1	16	19	1	1	1	1	1	1	0.2585
4	1	1	16	20	1	1	1	1	1	1	0.23358
4	1	1	16	21	1	1	1	1	1	1	0.23589
4	1	1	16	22	1	1	1	1	1	1	0.37043
4	1	1	16	23	1	1	1	1	1	1	0.32907
4	1	1	16	24	1	1	1	1	1	1	0.24572
4	1	1	16	25	1	1	1	1	1	1	0.2716
4	1	1	16	26	1	1	1	1	1	1	0.36259
4	1	1	16	27	1	1	1	1	1	1	0.27927
4	1	1	16	28	1	1	1	1	1	1	0.43818
4	1	1	16	29	1	1	1	1	1	1	0.48034
4	1	1	16	30	1	1	1	0	0	1	0.33825
4	1	1	17	18	1	1	1	1	1	1	0.40136
4	1	1	17	19	1	1	1	1	1	1	0.34359
4	1	1	17	20	1	1	1	1	1	1	0.34032
4	1	1	17	21	1	1	1	1	1	1	0.28888
4	1	1	17	22	1	1	1	1	1	1	0.38081
4	1	1	17	23	1	1	1	1	1	1	0.44687
4	1	1	17	24	1	1	1	1	1	1	0.43019
4	1	1	17	25	1	1	1	1	1	1	0.34234
4	1	1	17	26	1	1	1	1	1	1	0.40472
4	1	1	17	27	1	1	1	1	1	1	0.41548
4	1	1	17	28	1	1	1	1	1	1	0.39662
4	1	1	17	29	1	1	1	1	1	1	0.5527
4	1	1	17	30	1	1	1	0	0	1	0.45174
4	1	1	18	19	1	1	1	1	1	1	0.20144
4	1	1	18	20	1	1	1	1	1	1	0.3104
4	1	1	18	21	1	1	1	1	1	1	0.30366
4	1	1	18	22	1	1	1	1	1	1	0.15377
4	1	1	18	23	1	1	1	1	1	1	0.32727
4	1	1	18	24	1	1	1	1	1	1	0.32995
4	1	1	18	25	1	1	1	1	1	1	0.15427
4	1	1	18	26	1	1	1	1	1	1	0.22344
4	1	1	18	27	1	1	1	1	1	1	0.40208
4	1	1	18	28	1	1	1	1	1	1	0.25279
4	1	1	18	29	1	1	1	1	1	1	0.22347
4	1	1	18	30	1	1	1	0	0	1	0.53538
4	1	1	19	20	1	1	1	1	1	1	0.2324
4	1	1	19	21	1	1	1	1	1	1	0.26246
4	1	1	19	22	1	1	1	1	1	1	0.22153
4	1	1	19	23	1	1	1	1	1	1	0.32612
4	1	1	19	24	1	1	1	1	1	1	0.19271
4	1	1	19	25	1	1	1	1	1	1	0.18638
4	1	1	19	26	1	1	1	1	1	1	0.2334
4	1	1	19	27	1	1	1	1	1	1	0.34245
4	1	1	19	28	1	1	1	1	1	1	0.38073
4	1	1	19	29	1	1	1	1	1	1	0.2688
4	1	1	19	30	1	1	1	0	0	1	0.49215
4	1	1	20	21	1	1	1	1	1	1	0.28555
4	1	1	20	22	1	1	1	1	1	1	0.31735
4	1	1	20	23	1	1	1	1	1	1	0.33952
4	1	1	20	24	1	1	1	1	1	1	0.31969
4	1	1	20	25	1	1	1	1	1	1	0.21853
4	1	1	20	26	1	1	1	1	1	1	0.40873
4	1	1	20	27	1	1	1	1	1	1	0.29444
4	1	1	20	28	1	1	1	1	1	1	0.38238
4	1	1	20	29	1	1	1	1	1	1	0.43012
4	1	1	20	30	1	1	1	0	0	1	0.28802
4	1	1	21	22	1	1	1	1	1	1	0.32057
4	1	1	21	23	1	1	1	1	1	1	0.4328
4	1	1	21	24	1	1	1	1	1	1	0.3666
4	1	1	21	25	1	1	1	1	1	1	0.20196
4	1	1	21	26	1	1	1	1	1	1	0.42764
4	1	1	21	27	1	1	1	1	1	1	0.26114
4	1	1	21	28	1	1	1	1	1	1	0.40383
4	1	1	21	29	1	1	1	1	1	1	0.44446
4	1	1	21	30	1	1	1	0	0	1	0.40975
4	1	1	22	23	1	1	1	1	1	1	0.31015
4	1	1	22	24	1	1	1	1	1	1	0.29903
4	1	1	22	25	1	1	1	1	1	1	0.14467
4	1	1	22	26	1	1	1	1	1	1	0.24613
4	1	1	22	27	1	1	1	1	1	1	0.42962
4	1	1	22	28	1	1	1	1	1	1	0.29116
4	1	1	22	29	1	1	1	1	1	1	0.21451
4	1	1	22	30	1	1	1	0	0	1	0.63175
4	1	1	23	24	1	1	1	1	1	1	0.22892
4	1	1	23	25	1	1	1	1	1	1	0.26015
4	1	1	23	26	1	1	1	1	1	1	0.34707
4	1	1	23	27	1	1	1	1	1	1	0.57727
4	1	1	23	28	1	1	1	1	1	1	0.52116
4	1	1	23	29	1	1	1	1	1	1	0.33131
4	1	1	23	30	1	1	1	0	0	1	0.62479
4	1	1	24	25	1	1	1	1	1	1	0.26952
4	1	1	24	26	1	1	1	1	1	1	0.35251
4	1	1	24	27	1	1	1	1	1	1	0.41495
4	1	1	24	28	1	1	1	1	1	1	0.48002
4	1	1	24	29	1	1	1	1	1	1	0.29756
4	1	1	24	30	1	1	1	0	0	1	0.49908
4	1	1	25	26	1	1	1	1	1	1	0.28523
4	1	1	25	27	1	1	1	1	1	1	0.32151
4	1	1	25	28	1	1	1	1	1	1	0.36369
4	1	1	25	29	1	1	1	1	1	1	0.28923
4	1	1	25	30	1	1	1	0	0	1	0.45064
4	1	1	26	27	1	1	1	1	1	1	0.51064
4	1	1	26	28	1	1	1	1	1	1	0.32452
4	1	1	26	29	1	1	1	1	1	1	0.24066
4	1	1	26	30	1	1	1	0	0	1	0.6503
4	1	1	27	28	1	1	1	1	1	1	0.43276
4	1	1	27	29	1	1	1	1	1	1	0.52141
4	1	1	27	30	1	1	1	0	0	1	0.15337
4	1	1	28	29	1	1	1	1	1	1	0.42396
4	1	1	28	30	1	1	1	0	0	1	0.52625
4	1	1	29	30	1	1	1	0	0	1	0.69969
5	1	1	1	2	2	2	1	1	1	1	0.35373
5	1	1	1	3	2	2	1	1	1	1	0.29152
5	1	1	1	4	2	2	1	1	1	1	0.25715
5	1	1	1	5	2	2	1	1	1	1	0.22095
5	1	1	1	6	2	2	1	1	1	1	0.51002
5	1	1	1	7	2	2	1	1	1	1	0.31345
5	1	1	1	8	2	2	1	1	1	1	0.2968
5	1	1	1	9	2	2	1	1	1	1	0.18618
5	1	1	1	10	2	2	1	1	1	1	0.39821
5	1	1	1	11	2	2	1	1	1	1	0.38664
5	1	1	1	12	2	2	1	1	1	1	0.31961
5	1	1	1	13	2	2	1	1	1	1	0.37099
5	1	1	1	14	2	2	1	1	1	1	0.23015
5	1	1	1	15	2	2	1	1	1	1	0.32165
5	1	1	1	16	2	1	0	0	1	1	0.30241
5	1	1	1	17	2	1	0	0	1	1	0.41066
5	1	1	1	18	2	1	0	0	1	1	0.36825
5	1	1	1	19	2	1	0	0	1	1	0.38867
5	1	1	1	20	2	1	0	0	1	1	0.27636
5	1	1	1	21	2	1	0	0	1	1	0.29759
5	1	1	1	22	2	1	0	0	1	1	0.43322
5	1	1	1	23	2	1	0	0	1	1	0.50667
5	1	1	1	24	2	1	0	0	1	1	0.41213
5	1	1	1	25	2	1	0	0	1	1	0.29215
5	1	1	1	26	2	1	0	0	1	1	0.51818
5	1	1	1	27	2	1	0	0	1	1	0.14597
5	1	1	1	28	2	1	0	0	1	1	0.41411
5	1	1	1	29	2	1	0	0	1	1	0.53327
5	1	1	1	30	2	1	0	0	1	1	0.16542
5	1	1	2	3	2	2	1	1	1	1	0.36683
5	1	1	2	4	2	2	1	1	1	1	0.13491
5	1	1	2	5	2	2	1	1	1	1	0.28611
5	1	1	2	6	2	2	1	1	1	1	0.37031
5	1	1	2	7	2	2	1	1	1	1	0.28821
5	1	1	2	8	2	2	1	1	1	1	0.27268
5	1	1	2	9	2	2	1	1	1	1	0.37081
5	1	1	2	10	2	2	1	1	1	1	0.53264
5	1	1	2	11	2	2	1	1	1	1	0.35575
5	1	1	2	12	2	2	1	1	1	1	0.35325
5	1	1	2	13	2	2	1	1	1	1	0.37095
5	1	1	2	14	2	2	1	1	1	1	0.45903
5	1	1	2	15	2	2	1	1	1	1	0.41168
5	1	1	2	16	2	1	0	0	1	1	0.2659
5	1	1	2	17	2	1	0	0	1	1	0.36456
5	1	1	2	18	2	1	0	0	1	1	0.21785
5	1	1	2	19	2	1	0	0	1	1	0.29063
5	1	1	2	20	2	1	0	0	1	1	0.30827
5	1	1	2	21	2	1	0	0	1	1	0.25724
5	1	1	2	22	2	1	0	0	1	1	0.36726
5	1	1	2	23	2	1	0	0	1	1	0.44542
5	1	1	2	24	2	1	0	0	1	1	0.463
5	1	1	2	25	2	1	0	0	1	1	0.24018
5	1	1	2	26	2	1	0	0	1	1	0.30361
5	1	1	2	27	2	1	0	0	1	1	0.38159
5	1	1	2	28	2	1	0	0	1	1	0.43719
5	1	1	2	29	2	1	0	0	1	1	0.45676
5	1	1	2	30	2	1	0	0	1	1	0.48207
5	1	1	3	4	2	2	1	1	1	1	0.3
5	1	1	3	5	2	2	1	1	1	1	0.28598
5	1	1	3	6	2	2	1	1	1	1	0.53333
5	1	1	3	7	2	2	1	1	1	1	0.30791
5	1	1	3	8	2	2	1	1	1	1	0.28935
5	1	1	3	9	2	2	1	1	1	1	0.28915
5	1	1	3	10	2	2	1	1	1	1	0.46459
5	1	1	3	11	2	2	1	1	1	1	0.28211
5	1	1	3	12	2	2	1	1	1	1	0.31085
5	1	1	3	13	2	2	1	1	1	1	0.34881
5	1	1	3	14	2	2	1	1	1	1	0.27203
5	1	1	3	15	2	2	1	1	1	1	0.37273
5	1	1	3	16	2	1	0	0	1	1	0.29604
5	1	1	3	17	2	1	0	0	1	1	0.37763
5	1	1	3	18	2	1	0	0	1	1	0.41473
5	1	1	3	19	2	1	0	0	1	1	0.26459
5	1	1	3	20	2	1	0	0	1	1	0.23765
5	1	1	3	21	2	1	0	0	1	1	0.29476
5	1	1	3	22	2	1	0	0	1	1	0.3983
5	1	1	3	23	2	1	0	0	1	1	0.48517
5	1	1	3	24	2	1	0	0	1	1	0.37715
5	1	1	3	25	2	1	0	0	1	1	0.30497
5	1	1	3	26	2	1	0	0	1	1	0.52788
5	1	1	3	27	2	1	0	0	1	1	0.30192
5	1	1	3	28	2	1	0	0	1	1	0.47425
5	1	1	3	29	2	1	0	0	1	1	0.5718
5	1	1	3	30	2	1	0	0	1	1	0.32974
5	1	1	4	5	2	2	1	1	1	1	0.22347
5	1	1	4	6	2	2	1	1	1	1	0.36977
5	1	1	4	7	2	2	1	1	1	1	0.22468
5	1	1	4	8	2	2	1	1	1	1	0.2104
5	1	1	4	9	2	2	1	1	1	1	0.37103
5	1	1	4	10	2	2	1	1	1	1	0.60777
5	1	1	4	11	2	2	1	1	1	1	0.26218
5	1	1	4	12	2	2	1	1	1	1	0.20661
5	1	1	4	13	2	2	1	1	1	1	0.27965
5	1	1	4	14	2	2	1	1	1	1	0.39397
5	1	1	4	15	2	2	1	1	1	1	0.40174
5	1	1	4	16	2	1	0	0	1	1	0.24474
5	1	1	4	17	2	1	0	0	1	1	0.33814
5	1	1	4	18	2	1	0	0	1	1	0.15818
5	1	1	4	19	2	1	0	0	1	1	0.24803
5	1	1	4	20	2	1	0	0	1	1	0.24179
5	1	1	4	21	2	1	0	0	1	1	0.18792
5	1	1	4	22	2	1	0	0	1	1	0.24711
5	1	1	4	23	2	1	0	0	1	1	0.4251
5	1	1	4	24	2	1	0	0	1	1	0.38706
5	1	1	4	25	2	1	0	0	1	1	0.1465
5	1	1	4	26	2	1	0	0	1	1	0.32853
5	1	1	4	27	2	1	0	0	1	1	0.29283
5	1	1	4	28	2	1	0	0	1	1	0.29605
5	1	1	4	29	2	1	0	0	1	1	0.41256
5	1	1	4	30	2	1	0	0	1	1	0.42346
5	1	1	5	6	2	2	1	1	1	1	0.39155
5	1	1	5	7	2	2	1	1	1	1	0.28641
5	1	1	5	8	2	2	1	1	1	1	0.24559
5	1	1	5	9	2	2	1	1	1	1	0.22247
5	1	1	5	10	2	2	1	1	1	1	0.43635
5	1	1	5	11	2	2	1	1	1	1	0.3215
5	1	1	5	12	2	2	1	1	1	1	0.25325
5	1	1	5	13	2	2	1	1	1	1	0.2993
5	1	1	5	14	2	2	1	1	1	1	0.24178
5	1	1	5	15	2	2	1	1	1	1	0.34629
5	1	1	5	16	2	1	0	0	1	1	0.29111
5	1	1	5	17	2	1	0	0	1	1	0.30667
5	1	1	5	18	2	1	0	0	1	1	0.32445
5	1	1	5	19	2	1	0	0	1	1	0.35754
5	1	1	5	20	2	1	0	0	1	1	0.22928
5	1	1	5	21	2	1	0	0	1	1	0.25527
5	1	1	5	22	2	1	0	0	1	1	0.3564
5	1	1	5	23	2	1	0	0	1	1	0.46827
5	1	1	5	24	2	1	0	0	1	1	0.44232
5	1	1	5	25	2	1	0	0	1	1	0.22707
5	1	1	5	26	2	1	0	0	1	1	0.41938
5	1	1	5	27	2	1	0	0	1	1	0.2296
5	1	1	5	28	2	1	0	0	1	1	0.3422
5	1	1	5	29	2	1	0	0	1	1	0.52765
5	1	1	5	30	2	1	0	0	1	1	0.26946
5	1	1	6	7	2	2	1	1	1	1	0.31752
5	1	1	6	8	2	2	1	1	1	1	0.33957
5	1	1	6	9	2	2	1	1	1	1	0.58968
5	1	1	6	10	2	2	1	1	1	1	0.76228
5	1	1	6	11	2	2	1	1	1	1	0.41362
5	1	1	6	12	2	2	1	1	1	1	0.41941
5	1	1	6	13	2	2	1	1	1	1	0.27833
5	1	1	6	14	2	2	1	1	1	1	0.56668
5	1	1	6	15	2	2	1	1	1	1	0.65318
5	1	1	6	16	2	1	0	0	1	1	0.46292
5	1	1	6	17	2	1	0	0	1	1	0.45968
5	1	1	6	18	2	1	0	0	1	1	0.37115
5	1	1	6	19	2	1	0	0	1	1	0.44057
5	1	1	6	20	2	1	0	0	1	1	0.47738
5	1	1	6	21	2	1	0	0	1	1	0.40522
5	1	1	6	22	2	1	0	0	1	1	0.42461
5	1	1	6	23	2	1	0	0	1	1	0.49039
5	1	1	6	24	2	1	0	0	1	1	0.5509
5	1	1	6	25	2	1	0	0	1	1	0.30558
5	1	1	6	26	2	1	0	0	1	1	0.47381
5	1	1	6	27	2	1	0	0	1	1	0.51529
5	1	1	6	28	2	1	0	0	1	1	0.52446
5	1	1	6	29	2	1	0	0	1	1	0.56136
5	1	1	6	30	2	1	0	0	1	1	0.62488
5	1	1	7	8	2	2	1	1	1	1	0.31185
5	1	1	7	9	2	2	1	1	1	1	0.3769
5	1	1	7	10	2	2	1	1	1	1	0.58404
5	1	1	7	11	2	2	1	1	1	1	0.34765
5	1	1	7	12	2	2	1	1	1	1	0.30359
5	1	1	7	13	2	2	1	1	1	1	0.35064
5	1	1	7	14	2	2	1	1	1	1	0.30406
5	1	1	7	15	2	2	1	1	1	1	0.46836
5	1	1	7	16	2	1	0	0	1	1	0.32471
5	1	1	7	17	2	1	0	0	1	1	0.41656
5	1	1	7	18	2	1	0	0	1	1	0.30881
5	1	1	7	19	2	1	0	0	1	1	0.36155
5	1	1	7	20	2	1	0	0	1	1	0.34832
5	1	1	7	21	2	1	0	0	1	1	0.32565
5	1	1	7	22	2	1	0	0	1	1	0.43201
5	1	1	7	23	2	1	0	0	1	1	0.58635
5	1	1	7	24	2	1	0	0	1	1	0.49119
5	1	1	7	25	2	1	0	0	1	1	0.33898
5	1	1	7	26	2	1	0	0	1	1	0.49492
5	1	1	7	27	2	1	0	0	1	1	0.28209
5	1	1	7	28	2	1	0	0	1	1	0.35957
5	1	1	7	29	2	1	0	0	1	1	0.56268
5	1	1	7	30	2	1	0	0	1	1	0.3564
5	1	1	8	9	2	2	1	1	1	1	0.37488
5	1	1	8	10	2	2	1	1	1	1	0.55556
5	1	1	8	11	2	2	1	1	1	1	0.23241
5	1	1	8	12	2	2	1	1	1	1	0.26383
5	1	1	8	13	2	2	1	1	1	1	0.26226
5	1	1	8	14	2	2	1	1	1	1	0.36867
5	1	1	8	15	2	2	1	1	1	1	0.46139
5	1	1	8	16	2	1	0	0	1	1	0.30137
5	1	1	8	17	2	1	0	0	1	1	0.23755
5	1	1	8	18	2	1	0	0	1	1	0.29009
5	1	1	8	19	2	1	0	0	1	1	0.28511
5	1	1	8	20	2	1	0	0	1	1	0.29855
5	1	1	8	21	2	1	0	0	1	1	0.20215
5	1	1	8	22	2	1	0	0	1	1	0.26932
5	1	1	8	23	2	1	0	0	1	1	0.42184
5	1	1	8	24	2	1	0	0	1	1	0.41856
5	1	1	8	25	2	1	0	0	1	1	0.19707
5	1	1	8	26	2	1	0	0	1	1	0.33638
5	1	1	8	27	2	1	0	0	1	1	0.34553
5	1	1	8	28	2	1	0	0	1	1	0.31175
5	1	1	8	29	2	1	0	0	1	1	0.42608
5	1	1	8	30	2	1	0	0	1	1	0.46725
5	1	1	9	10	2	2	1	1	1	1	0.19926
5	1	1	9	11	2	2	1	1	1	1	0.48497
5	1	1	9	12	2	2	1	1	1	1	0.37154
5	1	1	9	13	2	2	1	1	1	1	0.45814
5	1	1	9	14	2	2	1	1	1	1	0.21634
5	1	1	9	15	2	2	1	1	1	1	0.18637
5	1	1	9	16	2	1	0	0	1	1	0.32142
5	1	1	9	17	2	1	0	0	1	1	0.41924
5	1	1	9	18	2	1	0	0	1	1	0.53029
5	1	1	9	19	2	1	0	0	1	1	0.49159
5	1	1	9	20	2	1	0	0	1	1	0.26676
5	1	1	9	21	2	1	0	0	1	1	0.36551
5	1	1	9	22	2	1	0	0	1	1	0.56671
5	1	1	9	23	2	1	0	0	1	1	0.60735
5	1	1	9	24	2	1	0	0	1	1	0.5461
5	1	1	9	25	2	1	0	0	1	1	0.40412
5	1	1	9	26	2	1	0	0	1	1	0.62996
5	1	1	9	27	2	1	0	0	1	1	0.20276
5	1	1	9	28	2	1	0	0	1	1	0.54993
5	1	1	9	29	2	1	0	0	1	1	0.68845
5	1	1	9	30	2	1	0	0	1	1	0.14019
5	1	1	10	11	2	2	1	1	1	1	0.68578
5	1	1	10	12	2	2	1	1	1	1	0.6261
5	1	1	10	13	2	2	1	1	1	1	0.63864
5	1	1	10	14	2	2	1	1	1	1	0.37963
5	1	1	10	15	2	2	1	1	1	1	0.18327
5	1	1	10	16	2	1	0	0	1	1	0.51149
5	1	1	10	17	2	1	0	0	1	1	0.52757
5	1	1	10	18	2	1	0	0	1	1	0.72426
5	1	1	10	19	2	1	0	0	1	1	0.68947
5	1	1	10	20	2	1	0	0	1	1	0.42845
5	1	1	10	21	2	1	0	0	1	1	0.62423
5	1	1	10	22	2	1	0	0	1	1	0.73247
5	1	1	10	23	2	1	0	0	1	1	0.70602
5	1	1	10	24	2	1	0	0	1	1	0.73387
5	1	1	10	25	2	1	0	0	1	1	0.63579
5	1	1	10	26	2	1	0	0	1	1	0.71966
5	1	1	10	27	2	1	0	0	1	1	0.43637
5	1	1	10	28	2	1	0	0	1	1	0.68164
5	1	1	10	29	2	1	0	0	1	1	0.81399
5	1	1	10	30	2	1	0	0	1	1	0.30421
5	1	1	11	12	2	2	1	1	1	1	0.35038
5	1	1	11	13	2	2	1	1	1	1	0.1976
5	1	1	11	14	2	2	1	1	1	1	0.48362
5	1	1	11	15	2	2	1	1	1	1	0.49926
5	1	1	11	16	2	1	0	0	1	1	0.37646
5	1	1	11	17	2	1	0	0	1	1	0.36127
5	1	1	11	18	2	1	0	0	1	1	0.26522
5	1	1	11	19	2	1	0	0	1	1	0.29474
5	1	1	11	20	2	1	0	0	1	1	0.2391
5	1	1	11	21	2	1	0	0	1	1	0.39343
5	1	1	11	22	2	1	0	0	1	1	0.30257
5	1	1	11	23	2	1	0	0	1	1	0.38682
5	1	1	11	24	2	1	0	0	1	1	0.40411
5	1	1	11	25	2	1	0	0	1	1	0.26285
[truncated: 64,266 more rows]
