# Supplementary material for: Familiarity and task context shape the use of acoustic information in voice identity perception
Source: Cognition. 2021 Oct;215:104780. doi: 10.1016/j.cognition.2021.104780 (PMC8381763; doi:10.1016/j.cognition.2021.104780)
Supplement: Supplementary material 2 [file mmc2.txt]

ID	EXP	FAM	ITEM_1	ITEM_2	TALKER_1	TALKER_2	SAME_TALKER	RESPONSE	ACCURACY	SPECTRA_COSDIS	TASK
1	1	1	1	2	2	2	1	0	0	0.35373	1
1	1	1	1	3	2	2	1	0	0	0.29152	1
1	1	1	1	4	2	2	1	0	0	0.25715	1
1	1	1	1	5	2	2	1	0	0	0.22095	1
1	1	1	1	6	2	2	1	1	1	0.51002	1
1	1	1	1	7	2	2	1	0	0	0.31345	1
1	1	1	1	8	2	2	1	0	0	0.2968	1
1	1	1	1	9	2	2	1	0	0	0.18618	1
1	1	1	1	10	2	2	1	0	0	0.39821	1
1	1	1	1	11	2	2	1	0	0	0.38664	1
1	1	1	1	12	2	2	1	0	0	0.31961	1
1	1	1	1	13	2	2	1	1	1	0.37099	1
1	1	1	1	14	2	2	1	0	0	0.23015	1
1	1	1	1	15	2	2	1	0	0	0.32165	1
1	1	1	1	16	2	1	0	0	1	0.30241	1
1	1	1	1	17	2	1	0	0	1	0.41066	1
1	1	1	1	18	2	1	0	0	1	0.36825	1
1	1	1	1	19	2	1	0	0	1	0.38867	1
1	1	1	1	20	2	1	0	0	1	0.27636	1
1	1	1	1	21	2	1	0	0	1	0.29759	1
1	1	1	1	22	2	1	0	0	1	0.43322	1
1	1	1	1	23	2	1	0	0	1	0.50667	1
1	1	1	1	24	2	1	0	0	1	0.41213	1
1	1	1	1	25	2	1	0	0	1	0.29215	1
1	1	1	1	26	2	1	0	0	1	0.51818	1
1	1	1	1	27	2	1	0	0	1	0.14597	1
1	1	1	1	28	2	1	0	0	1	0.41411	1
1	1	1	1	29	2	1	0	0	1	0.53327	1
1	1	1	1	30	2	1	0	0	1	0.16542	1
1	1	1	2	3	2	2	1	0	0	0.36683	1
1	1	1	2	4	2	2	1	0	0	0.13491	1
1	1	1	2	5	2	2	1	0	0	0.28611	1
1	1	1	2	6	2	2	1	0	0	0.37031	1
1	1	1	2	7	2	2	1	0	0	0.28821	1
1	1	1	2	8	2	2	1	0	0	0.27268	1
1	1	1	2	9	2	2	1	0	0	0.37081	1
1	1	1	2	10	2	2	1	0	0	0.53264	1
1	1	1	2	11	2	2	1	0	0	0.35575	1
1	1	1	2	12	2	2	1	1	1	0.35325	1
1	1	1	2	13	2	2	1	0	0	0.37095	1
1	1	1	2	14	2	2	1	0	0	0.45903	1
1	1	1	2	15	2	2	1	0	0	0.41168	1
1	1	1	2	16	2	1	0	0	1	0.2659	1
1	1	1	2	17	2	1	0	0	1	0.36456	1
1	1	1	2	18	2	1	0	0	1	0.21785	1
1	1	1	2	19	2	1	0	0	1	0.29063	1
1	1	1	2	20	2	1	0	0	1	0.30827	1
1	1	1	2	21	2	1	0	0	1	0.25724	1
1	1	1	2	22	2	1	0	0	1	0.36726	1
1	1	1	2	23	2	1	0	0	1	0.44542	1
1	1	1	2	24	2	1	0	0	1	0.463	1
1	1	1	2	25	2	1	0	0	1	0.24018	1
1	1	1	2	26	2	1	0	0	1	0.30361	1
1	1	1	2	27	2	1	0	0	1	0.38159	1
1	1	1	2	28	2	1	0	0	1	0.43719	1
1	1	1	2	29	2	1	0	0	1	0.45676	1
1	1	1	2	30	2	1	0	0	1	0.48207	1
1	1	1	3	4	2	2	1	1	1	0.3	1
1	1	1	3	5	2	2	1	1	1	0.28598	1
1	1	1	3	6	2	2	1	0	0	0.53333	1
1	1	1	3	7	2	2	1	1	1	0.30791	1
1	1	1	3	8	2	2	1	0	0	0.28935	1
1	1	1	3	9	2	2	1	1	1	0.28915	1
1	1	1	3	10	2	2	1	1	1	0.46459	1
1	1	1	3	11	2	2	1	1	1	0.28211	1
1	1	1	3	12	2	2	1	0	0	0.31085	1
1	1	1	3	13	2	2	1	0	0	0.34881	1
1	1	1	3	14	2	2	1	1	1	0.27203	1
1	1	1	3	15	2	2	1	1	1	0.37273	1
1	1	1	3	16	2	1	0	0	1	0.29604	1
1	1	1	3	17	2	1	0	0	1	0.37763	1
1	1	1	3	18	2	1	0	0	1	0.41473	1
1	1	1	3	19	2	1	0	0	1	0.26459	1
1	1	1	3	20	2	1	0	0	1	0.23765	1
1	1	1	3	21	2	1	0	0	1	0.29476	1
1	1	1	3	22	2	1	0	0	1	0.3983	1
1	1	1	3	23	2	1	0	0	1	0.48517	1
1	1	1	3	24	2	1	0	0	1	0.37715	1
1	1	1	3	25	2	1	0	0	1	0.30497	1
1	1	1	3	26	2	1	0	0	1	0.52788	1
1	1	1	3	27	2	1	0	0	1	0.30192	1
1	1	1	3	28	2	1	0	0	1	0.47425	1
1	1	1	3	29	2	1	0	0	1	0.5718	1
1	1	1	3	30	2	1	0	0	1	0.32974	1
1	1	1	4	5	2	2	1	1	1	0.22347	1
1	1	1	4	6	2	2	1	0	0	0.36977	1
1	1	1	4	7	2	2	1	1	1	0.22468	1
1	1	1	4	8	2	2	1	0	0	0.2104	1
1	1	1	4	9	2	2	1	1	1	0.37103	1
1	1	1	4	10	2	2	1	1	1	0.60777	1
1	1	1	4	11	2	2	1	1	1	0.26218	1
1	1	1	4	12	2	2	1	0	0	0.20661	1
1	1	1	4	13	2	2	1	0	0	0.27965	1
1	1	1	4	14	2	2	1	1	1	0.39397	1
1	1	1	4	15	2	2	1	1	1	0.40174	1
1	1	1	4	16	2	1	0	0	1	0.24474	1
1	1	1	4	17	2	1	0	0	1	0.33814	1
1	1	1	4	18	2	1	0	0	1	0.15818	1
1	1	1	4	19	2	1	0	0	1	0.24803	1
1	1	1	4	20	2	1	0	0	1	0.24179	1
1	1	1	4	21	2	1	0	0	1	0.18792	1
1	1	1	4	22	2	1	0	0	1	0.24711	1
1	1	1	4	23	2	1	0	0	1	0.4251	1
1	1	1	4	24	2	1	0	0	1	0.38706	1
1	1	1	4	25	2	1	0	0	1	0.1465	1
1	1	1	4	26	2	1	0	0	1	0.32853	1
1	1	1	4	27	2	1	0	0	1	0.29283	1
1	1	1	4	28	2	1	0	0	1	0.29605	1
1	1	1	4	29	2	1	0	0	1	0.41256	1
1	1	1	4	30	2	1	0	0	1	0.42346	1
1	1	1	5	6	2	2	1	0	0	0.39155	1
1	1	1	5	7	2	2	1	1	1	0.28641	1
1	1	1	5	8	2	2	1	0	0	0.24559	1
1	1	1	5	9	2	2	1	1	1	0.22247	1
1	1	1	5	10	2	2	1	1	1	0.43635	1
1	1	1	5	11	2	2	1	1	1	0.3215	1
1	1	1	5	12	2	2	1	0	0	0.25325	1
1	1	1	5	13	2	2	1	0	0	0.2993	1
1	1	1	5	14	2	2	1	1	1	0.24178	1
1	1	1	5	15	2	2	1	1	1	0.34629	1
1	1	1	5	16	2	1	0	0	1	0.29111	1
1	1	1	5	17	2	1	0	0	1	0.30667	1
1	1	1	5	18	2	1	0	0	1	0.32445	1
1	1	1	5	19	2	1	0	0	1	0.35754	1
1	1	1	5	20	2	1	0	0	1	0.22928	1
1	1	1	5	21	2	1	0	0	1	0.25527	1
1	1	1	5	22	2	1	0	0	1	0.3564	1
1	1	1	5	23	2	1	0	0	1	0.46827	1
1	1	1	5	24	2	1	0	0	1	0.44232	1
1	1	1	5	25	2	1	0	0	1	0.22707	1
1	1	1	5	26	2	1	0	0	1	0.41938	1
1	1	1	5	27	2	1	0	0	1	0.2296	1
1	1	1	5	28	2	1	0	0	1	0.3422	1
1	1	1	5	29	2	1	0	0	1	0.52765	1
1	1	1	5	30	2	1	0	0	1	0.26946	1
1	1	1	6	7	2	2	1	0	0	0.31752	1
1	1	1	6	8	2	2	1	0	0	0.33957	1
1	1	1	6	9	2	2	1	0	0	0.58968	1
1	1	1	6	10	2	2	1	0	0	0.76228	1
1	1	1	6	11	2	2	1	0	0	0.41362	1
1	1	1	6	12	2	2	1	0	0	0.41941	1
1	1	1	6	13	2	2	1	1	1	0.27833	1
1	1	1	6	14	2	2	1	0	0	0.56668	1
1	1	1	6	15	2	2	1	0	0	0.65318	1
1	1	1	6	16	2	1	0	0	1	0.46292	1
1	1	1	6	17	2	1	0	0	1	0.45968	1
1	1	1	6	18	2	1	0	0	1	0.37115	1
1	1	1	6	19	2	1	0	0	1	0.44057	1
1	1	1	6	20	2	1	0	0	1	0.47738	1
1	1	1	6	21	2	1	0	0	1	0.40522	1
1	1	1	6	22	2	1	0	0	1	0.42461	1
1	1	1	6	23	2	1	0	0	1	0.49039	1
1	1	1	6	24	2	1	0	0	1	0.5509	1
1	1	1	6	25	2	1	0	0	1	0.30558	1
1	1	1	6	26	2	1	0	0	1	0.47381	1
1	1	1	6	27	2	1	0	0	1	0.51529	1
1	1	1	6	28	2	1	0	0	1	0.52446	1
1	1	1	6	29	2	1	0	0	1	0.56136	1
1	1	1	6	30	2	1	0	0	1	0.62488	1
1	1	1	7	8	2	2	1	0	0	0.31185	1
1	1	1	7	9	2	2	1	1	1	0.3769	1
1	1	1	7	10	2	2	1	1	1	0.58404	1
1	1	1	7	11	2	2	1	1	1	0.34765	1
1	1	1	7	12	2	2	1	0	0	0.30359	1
1	1	1	7	13	2	2	1	0	0	0.35064	1
1	1	1	7	14	2	2	1	1	1	0.30406	1
1	1	1	7	15	2	2	1	1	1	0.46836	1
1	1	1	7	16	2	1	0	0	1	0.32471	1
1	1	1	7	17	2	1	0	0	1	0.41656	1
1	1	1	7	18	2	1	0	0	1	0.30881	1
1	1	1	7	19	2	1	0	0	1	0.36155	1
1	1	1	7	20	2	1	0	0	1	0.34832	1
1	1	1	7	21	2	1	0	0	1	0.32565	1
1	1	1	7	22	2	1	0	0	1	0.43201	1
1	1	1	7	23	2	1	0	0	1	0.58635	1
1	1	1	7	24	2	1	0	0	1	0.49119	1
1	1	1	7	25	2	1	0	0	1	0.33898	1
1	1	1	7	26	2	1	0	0	1	0.49492	1
1	1	1	7	27	2	1	0	0	1	0.28209	1
1	1	1	7	28	2	1	0	0	1	0.35957	1
1	1	1	7	29	2	1	0	0	1	0.56268	1
1	1	1	7	30	2	1	0	0	1	0.3564	1
1	1	1	8	9	2	2	1	0	0	0.37488	1
1	1	1	8	10	2	2	1	0	0	0.55556	1
1	1	1	8	11	2	2	1	0	0	0.23241	1
1	1	1	8	12	2	2	1	0	0	0.26383	1
1	1	1	8	13	2	2	1	0	0	0.26226	1
1	1	1	8	14	2	2	1	0	0	0.36867	1
1	1	1	8	15	2	2	1	0	0	0.46139	1
1	1	1	8	16	2	1	0	1	0	0.30137	1
1	1	1	8	17	2	1	0	1	0	0.23755	1
1	1	1	8	18	2	1	0	1	0	0.29009	1
1	1	1	8	19	2	1	0	1	0	0.28511	1
1	1	1	8	20	2	1	0	1	0	0.29855	1
1	1	1	8	21	2	1	0	1	0	0.20215	1
1	1	1	8	22	2	1	0	1	0	0.26932	1
1	1	1	8	23	2	1	0	1	0	0.42184	1
1	1	1	8	24	2	1	0	1	0	0.41856	1
1	1	1	8	25	2	1	0	1	0	0.19707	1
1	1	1	8	26	2	1	0	0	1	0.33638	1
1	1	1	8	27	2	1	0	1	0	0.34553	1
1	1	1	8	28	2	1	0	1	0	0.31175	1
1	1	1	8	29	2	1	0	1	0	0.42608	1
1	1	1	8	30	2	1	0	1	0	0.46725	1
1	1	1	9	10	2	2	1	1	1	0.19926	1
1	1	1	9	11	2	2	1	1	1	0.48497	1
1	1	1	9	12	2	2	1	0	0	0.37154	1
1	1	1	9	13	2	2	1	0	0	0.45814	1
1	1	1	9	14	2	2	1	1	1	0.21634	1
1	1	1	9	15	2	2	1	1	1	0.18637	1
1	1	1	9	16	2	1	0	0	1	0.32142	1
1	1	1	9	17	2	1	0	0	1	0.41924	1
1	1	1	9	18	2	1	0	0	1	0.53029	1
1	1	1	9	19	2	1	0	0	1	0.49159	1
1	1	1	9	20	2	1	0	0	1	0.26676	1
1	1	1	9	21	2	1	0	0	1	0.36551	1
1	1	1	9	22	2	1	0	0	1	0.56671	1
1	1	1	9	23	2	1	0	0	1	0.60735	1
1	1	1	9	24	2	1	0	0	1	0.5461	1
1	1	1	9	25	2	1	0	0	1	0.40412	1
1	1	1	9	26	2	1	0	0	1	0.62996	1
1	1	1	9	27	2	1	0	0	1	0.20276	1
1	1	1	9	28	2	1	0	0	1	0.54993	1
1	1	1	9	29	2	1	0	0	1	0.68845	1
1	1	1	9	30	2	1	0	0	1	0.14019	1
1	1	1	10	11	2	2	1	1	1	0.68578	1
1	1	1	10	12	2	2	1	0	0	0.6261	1
1	1	1	10	13	2	2	1	0	0	0.63864	1
1	1	1	10	14	2	2	1	1	1	0.37963	1
1	1	1	10	15	2	2	1	1	1	0.18327	1
1	1	1	10	16	2	1	0	0	1	0.51149	1
1	1	1	10	17	2	1	0	0	1	0.52757	1
1	1	1	10	18	2	1	0	0	1	0.72426	1
1	1	1	10	19	2	1	0	0	1	0.68947	1
1	1	1	10	20	2	1	0	0	1	0.42845	1
1	1	1	10	21	2	1	0	0	1	0.62423	1
1	1	1	10	22	2	1	0	0	1	0.73247	1
1	1	1	10	23	2	1	0	0	1	0.70602	1
1	1	1	10	24	2	1	0	0	1	0.73387	1
1	1	1	10	25	2	1	0	0	1	0.63579	1
1	1	1	10	26	2	1	0	0	1	0.71966	1
1	1	1	10	27	2	1	0	0	1	0.43637	1
1	1	1	10	28	2	1	0	0	1	0.68164	1
1	1	1	10	29	2	1	0	0	1	0.81399	1
1	1	1	10	30	2	1	0	0	1	0.30421	1
1	1	1	11	12	2	2	1	0	0	0.35038	1
1	1	1	11	13	2	2	1	0	0	0.1976	1
1	1	1	11	14	2	2	1	1	1	0.48362	1
1	1	1	11	15	2	2	1	1	1	0.49926	1
1	1	1	11	16	2	1	0	0	1	0.37646	1
1	1	1	11	17	2	1	0	0	1	0.36127	1
1	1	1	11	18	2	1	0	0	1	0.26522	1
1	1	1	11	19	2	1	0	0	1	0.29474	1
1	1	1	11	20	2	1	0	0	1	0.2391	1
1	1	1	11	21	2	1	0	0	1	0.39343	1
1	1	1	11	22	2	1	0	0	1	0.30257	1
1	1	1	11	23	2	1	0	0	1	0.38682	1
1	1	1	11	24	2	1	0	0	1	0.40411	1
1	1	1	11	25	2	1	0	0	1	0.26285	1
1	1	1	11	26	2	1	0	0	1	0.39639	1
1	1	1	11	27	2	1	0	0	1	0.48486	1
1	1	1	11	28	2	1	0	0	1	0.32068	1
1	1	1	11	29	2	1	0	0	1	0.49331	1
1	1	1	11	30	2	1	0	0	1	0.53473	1
1	1	1	12	13	2	2	1	0	0	0.36503	1
1	1	1	12	14	2	2	1	0	0	0.34912	1
1	1	1	12	15	2	2	1	0	0	0.47542	1
1	1	1	12	16	2	1	0	0	1	0.34317	1
1	1	1	12	17	2	1	0	0	1	0.36137	1
1	1	1	12	18	2	1	0	0	1	0.363	1
1	1	1	12	19	2	1	0	0	1	0.38038	1
1	1	1	12	20	2	1	0	0	1	0.3287	1
1	1	1	12	21	2	1	0	0	1	0.27626	1
1	1	1	12	22	2	1	0	0	1	0.35062	1
1	1	1	12	23	2	1	0	0	1	0.57962	1
1	1	1	12	24	2	1	0	0	1	0.48594	1
1	1	1	12	25	2	1	0	0	1	0.26636	1
1	1	1	12	26	2	1	0	0	1	0.51791	1
1	1	1	12	27	2	1	0	0	1	0.23879	1
1	1	1	12	28	2	1	0	0	1	0.38721	1
1	1	1	12	29	2	1	0	0	1	0.55822	1
1	1	1	12	30	2	1	0	0	1	0.41033	1
1	1	1	13	14	2	2	1	0	0	0.41201	1
1	1	1	13	15	2	2	1	0	0	0.45046	1
1	1	1	13	16	2	1	0	0	1	0.34176	1
1	1	1	13	17	2	1	0	0	1	0.37313	1
1	1	1	13	18	2	1	0	0	1	0.31696	1
1	1	1	13	19	2	1	0	0	1	0.35218	1
1	1	1	13	20	2	1	0	0	1	0.23475	1
1	1	1	13	21	2	1	0	0	1	0.3467	1
1	1	1	13	22	2	1	0	0	1	0.26445	1
1	1	1	13	23	2	1	0	0	1	0.30758	1
1	1	1	13	24	2	1	0	0	1	0.40212	1
1	1	1	13	25	2	1	0	0	1	0.20535	1
1	1	1	13	26	2	1	0	0	1	0.42516	1
1	1	1	13	27	2	1	0	0	1	0.47781	1
1	1	1	13	28	2	1	0	0	1	0.39695	1
1	1	1	13	29	2	1	0	0	1	0.48041	1
1	1	1	13	30	2	1	0	0	1	0.52244	1
1	1	1	14	15	2	2	1	1	1	0.35854	1
1	1	1	14	16	2	1	0	0	1	0.29925	1
1	1	1	14	17	2	1	0	0	1	0.3925	1
1	1	1	14	18	2	1	0	0	1	0.49147	1
1	1	1	14	19	2	1	0	0	1	0.39788	1
1	1	1	14	20	2	1	0	0	1	0.26538	1
1	1	1	14	21	2	1	0	0	1	0.3393	1
1	1	1	14	22	2	1	0	0	1	0.45422	1
1	1	1	14	23	2	1	0	0	1	0.5304	1
1	1	1	14	24	2	1	0	0	1	0.43968	1
1	1	1	14	25	2	1	0	0	1	0.38059	1
1	1	1	14	26	2	1	0	0	1	0.55844	1
1	1	1	14	27	2	1	0	0	1	0.18824	1
1	1	1	14	28	2	1	0	0	1	0.42936	1
1	1	1	14	29	2	1	0	0	1	0.54192	1
1	1	1	14	30	2	1	0	0	1	0.17131	1
1	1	1	15	16	2	1	0	0	1	0.43853	1
1	1	1	15	17	2	1	0	0	1	0.53417	1
1	1	1	15	18	2	1	0	0	1	0.57468	1
1	1	1	15	19	2	1	0	0	1	0.62322	1
1	1	1	15	20	2	1	0	0	1	0.30767	1
1	1	1	15	21	2	1	0	0	1	0.50373	1
1	1	1	15	22	2	1	0	0	1	0.59615	1
1	1	1	15	23	2	1	0	0	1	0.60651	1
1	1	1	15	24	2	1	0	0	1	0.70221	1
1	1	1	15	25	2	1	0	0	1	0.49152	1
1	1	1	15	26	2	1	0	0	1	0.65	1
1	1	1	15	27	2	1	0	0	1	0.40355	1
1	1	1	15	28	2	1	0	0	1	0.56957	1
1	1	1	15	29	2	1	0	0	1	0.74781	1
1	1	1	15	30	2	1	0	0	1	0.29548	1
1	1	1	16	17	1	1	1	1	1	0.27171	1
1	1	1	16	18	1	1	1	1	1	0.36393	1
1	1	1	16	19	1	1	1	1	1	0.2585	1
1	1	1	16	20	1	1	1	1	1	0.23358	1
1	1	1	16	21	1	1	1	1	1	0.23589	1
1	1	1	16	22	1	1	1	1	1	0.37043	1
1	1	1	16	23	1	1	1	1	1	0.32907	1
1	1	1	16	24	1	1	1	1	1	0.24572	1
1	1	1	16	25	1	1	1	1	1	0.2716	1
1	1	1	16	26	1	1	1	0	0	0.36259	1
1	1	1	16	27	1	1	1	1	1	0.27927	1
1	1	1	16	28	1	1	1	1	1	0.43818	1
1	1	1	16	29	1	1	1	1	1	0.48034	1
1	1	1	16	30	1	1	1	1	1	0.33825	1
1	1	1	17	18	1	1	1	1	1	0.40136	1
1	1	1	17	19	1	1	1	1	1	0.34359	1
1	1	1	17	20	1	1	1	1	1	0.34032	1
1	1	1	17	21	1	1	1	1	1	0.28888	1
1	1	1	17	22	1	1	1	1	1	0.38081	1
1	1	1	17	23	1	1	1	1	1	0.44687	1
1	1	1	17	24	1	1	1	1	1	0.43019	1
1	1	1	17	25	1	1	1	1	1	0.34234	1
1	1	1	17	26	1	1	1	0	0	0.40472	1
1	1	1	17	27	1	1	1	1	1	0.41548	1
1	1	1	17	28	1	1	1	1	1	0.39662	1
1	1	1	17	29	1	1	1	1	1	0.5527	1
1	1	1	17	30	1	1	1	1	1	0.45174	1
1	1	1	18	19	1	1	1	1	1	0.20144	1
1	1	1	18	20	1	1	1	1	1	0.3104	1
1	1	1	18	21	1	1	1	1	1	0.30366	1
1	1	1	18	22	1	1	1	1	1	0.15377	1
1	1	1	18	23	1	1	1	1	1	0.32727	1
1	1	1	18	24	1	1	1	1	1	0.32995	1
1	1	1	18	25	1	1	1	1	1	0.15427	1
1	1	1	18	26	1	1	1	0	0	0.22344	1
1	1	1	18	27	1	1	1	1	1	0.40208	1
1	1	1	18	28	1	1	1	1	1	0.25279	1
1	1	1	18	29	1	1	1	1	1	0.22347	1
1	1	1	18	30	1	1	1	1	1	0.53538	1
1	1	1	19	20	1	1	1	1	1	0.2324	1
1	1	1	19	21	1	1	1	1	1	0.26246	1
1	1	1	19	22	1	1	1	1	1	0.22153	1
1	1	1	19	23	1	1	1	1	1	0.32612	1
1	1	1	19	24	1	1	1	1	1	0.19271	1
1	1	1	19	25	1	1	1	1	1	0.18638	1
1	1	1	19	26	1	1	1	0	0	0.2334	1
1	1	1	19	27	1	1	1	1	1	0.34245	1
1	1	1	19	28	1	1	1	1	1	0.38073	1
1	1	1	19	29	1	1	1	1	1	0.2688	1
1	1	1	19	30	1	1	1	1	1	0.49215	1
1	1	1	20	21	1	1	1	1	1	0.28555	1
1	1	1	20	22	1	1	1	1	1	0.31735	1
1	1	1	20	23	1	1	1	1	1	0.33952	1
1	1	1	20	24	1	1	1	1	1	0.31969	1
1	1	1	20	25	1	1	1	1	1	0.21853	1
1	1	1	20	26	1	1	1	0	0	0.40873	1
1	1	1	20	27	1	1	1	1	1	0.29444	1
1	1	1	20	28	1	1	1	1	1	0.38238	1
1	1	1	20	29	1	1	1	1	1	0.43012	1
1	1	1	20	30	1	1	1	1	1	0.28802	1
1	1	1	21	22	1	1	1	1	1	0.32057	1
1	1	1	21	23	1	1	1	1	1	0.4328	1
1	1	1	21	24	1	1	1	1	1	0.3666	1
1	1	1	21	25	1	1	1	1	1	0.20196	1
1	1	1	21	26	1	1	1	0	0	0.42764	1
1	1	1	21	27	1	1	1	1	1	0.26114	1
1	1	1	21	28	1	1	1	1	1	0.40383	1
1	1	1	21	29	1	1	1	1	1	0.44446	1
1	1	1	21	30	1	1	1	1	1	0.40975	1
1	1	1	22	23	1	1	1	1	1	0.31015	1
1	1	1	22	24	1	1	1	1	1	0.29903	1
1	1	1	22	25	1	1	1	1	1	0.14467	1
1	1	1	22	26	1	1	1	0	0	0.24613	1
1	1	1	22	27	1	1	1	1	1	0.42962	1
1	1	1	22	28	1	1	1	1	1	0.29116	1
1	1	1	22	29	1	1	1	1	1	0.21451	1
1	1	1	22	30	1	1	1	1	1	0.63175	1
1	1	1	23	24	1	1	1	1	1	0.22892	1
1	1	1	23	25	1	1	1	1	1	0.26015	1
1	1	1	23	26	1	1	1	0	0	0.34707	1
1	1	1	23	27	1	1	1	1	1	0.57727	1
1	1	1	23	28	1	1	1	1	1	0.52116	1
1	1	1	23	29	1	1	1	1	1	0.33131	1
1	1	1	23	30	1	1	1	1	1	0.62479	1
1	1	1	24	25	1	1	1	1	1	0.26952	1
1	1	1	24	26	1	1	1	0	0	0.35251	1
1	1	1	24	27	1	1	1	1	1	0.41495	1
1	1	1	24	28	1	1	1	1	1	0.48002	1
1	1	1	24	29	1	1	1	1	1	0.29756	1
1	1	1	24	30	1	1	1	1	1	0.49908	1
1	1	1	25	26	1	1	1	0	0	0.28523	1
1	1	1	25	27	1	1	1	1	1	0.32151	1
1	1	1	25	28	1	1	1	1	1	0.36369	1
1	1	1	25	29	1	1	1	1	1	0.28923	1
1	1	1	25	30	1	1	1	1	1	0.45064	1
1	1	1	26	27	1	1	1	0	0	0.51064	1
1	1	1	26	28	1	1	1	0	0	0.32452	1
1	1	1	26	29	1	1	1	0	0	0.24066	1
1	1	1	26	30	1	1	1	0	0	0.6503	1
1	1	1	27	28	1	1	1	1	1	0.43276	1
1	1	1	27	29	1	1	1	1	1	0.52141	1
1	1	1	27	30	1	1	1	1	1	0.15337	1
1	1	1	28	29	1	1	1	1	1	0.42396	1
1	1	1	28	30	1	1	1	1	1	0.52625	1
1	1	1	29	30	1	1	1	1	1	0.69969	1
2	1	1	1	2	2	2	1	0	0	0.35373	1
2	1	1	1	3	2	2	1	1	1	0.29152	1
2	1	1	1	4	2	2	1	1	1	0.25715	1
2	1	1	1	5	2	2	1	1	1	0.22095	1
2	1	1	1	6	2	2	1	0	0	0.51002	1
2	1	1	1	7	2	2	1	1	1	0.31345	1
2	1	1	1	8	2	2	1	1	1	0.2968	1
2	1	1	1	9	2	2	1	1	1	0.18618	1
2	1	1	1	10	2	2	1	0	0	0.39821	1
2	1	1	1	11	2	2	1	0	0	0.38664	1
2	1	1	1	12	2	2	1	1	1	0.31961	1
2	1	1	1	13	2	2	1	0	0	0.37099	1
2	1	1	1	14	2	2	1	1	1	0.23015	1
2	1	1	1	15	2	2	1	1	1	0.32165	1
2	1	1	1	16	2	1	0	0	1	0.30241	1
2	1	1	1	17	2	1	0	0	1	0.41066	1
2	1	1	1	18	2	1	0	0	1	0.36825	1
2	1	1	1	19	2	1	0	0	1	0.38867	1
2	1	1	1	20	2	1	0	0	1	0.27636	1
2	1	1	1	21	2	1	0	0	1	0.29759	1
2	1	1	1	22	2	1	0	0	1	0.43322	1
2	1	1	1	23	2	1	0	0	1	0.50667	1
2	1	1	1	24	2	1	0	0	1	0.41213	1
2	1	1	1	25	2	1	0	0	1	0.29215	1
2	1	1	1	26	2	1	0	0	1	0.51818	1
2	1	1	1	27	2	1	0	0	1	0.14597	1
2	1	1	1	28	2	1	0	0	1	0.41411	1
2	1	1	1	29	2	1	0	0	1	0.53327	1
2	1	1	1	30	2	1	0	0	1	0.16542	1
2	1	1	2	3	2	2	1	0	0	0.36683	1
2	1	1	2	4	2	2	1	0	0	0.13491	1
2	1	1	2	5	2	2	1	0	0	0.28611	1
2	1	1	2	6	2	2	1	0	0	0.37031	1
2	1	1	2	7	2	2	1	0	0	0.28821	1
2	1	1	2	8	2	2	1	0	0	0.27268	1
2	1	1	2	9	2	2	1	0	0	0.37081	1
2	1	1	2	10	2	2	1	0	0	0.53264	1
2	1	1	2	11	2	2	1	0	0	0.35575	1
2	1	1	2	12	2	2	1	0	0	0.35325	1
2	1	1	2	13	2	2	1	0	0	0.37095	1
2	1	1	2	14	2	2	1	0	0	0.45903	1
2	1	1	2	15	2	2	1	0	0	0.41168	1
2	1	1	2	16	2	1	0	0	1	0.2659	1
2	1	1	2	17	2	1	0	0	1	0.36456	1
2	1	1	2	18	2	1	0	0	1	0.21785	1
2	1	1	2	19	2	1	0	0	1	0.29063	1
2	1	1	2	20	2	1	0	0	1	0.30827	1
2	1	1	2	21	2	1	0	0	1	0.25724	1
2	1	1	2	22	2	1	0	0	1	0.36726	1
2	1	1	2	23	2	1	0	0	1	0.44542	1
2	1	1	2	24	2	1	0	0	1	0.463	1
2	1	1	2	25	2	1	0	0	1	0.24018	1
2	1	1	2	26	2	1	0	0	1	0.30361	1
2	1	1	2	27	2	1	0	0	1	0.38159	1
2	1	1	2	28	2	1	0	0	1	0.43719	1
2	1	1	2	29	2	1	0	0	1	0.45676	1
2	1	1	2	30	2	1	0	0	1	0.48207	1
2	1	1	3	4	2	2	1	1	1	0.3	1
2	1	1	3	5	2	2	1	1	1	0.28598	1
2	1	1	3	6	2	2	1	0	0	0.53333	1
2	1	1	3	7	2	2	1	1	1	0.30791	1
2	1	1	3	8	2	2	1	1	1	0.28935	1
2	1	1	3	9	2	2	1	1	1	0.28915	1
2	1	1	3	10	2	2	1	0	0	0.46459	1
2	1	1	3	11	2	2	1	0	0	0.28211	1
2	1	1	3	12	2	2	1	1	1	0.31085	1
2	1	1	3	13	2	2	1	0	0	0.34881	1
2	1	1	3	14	2	2	1	1	1	0.27203	1
2	1	1	3	15	2	2	1	1	1	0.37273	1
2	1	1	3	16	2	1	0	0	1	0.29604	1
2	1	1	3	17	2	1	0	0	1	0.37763	1
2	1	1	3	18	2	1	0	0	1	0.41473	1
2	1	1	3	19	2	1	0	0	1	0.26459	1
2	1	1	3	20	2	1	0	0	1	0.23765	1
2	1	1	3	21	2	1	0	0	1	0.29476	1
2	1	1	3	22	2	1	0	0	1	0.3983	1
2	1	1	3	23	2	1	0	0	1	0.48517	1
2	1	1	3	24	2	1	0	0	1	0.37715	1
2	1	1	3	25	2	1	0	0	1	0.30497	1
2	1	1	3	26	2	1	0	0	1	0.52788	1
2	1	1	3	27	2	1	0	0	1	0.30192	1
2	1	1	3	28	2	1	0	0	1	0.47425	1
2	1	1	3	29	2	1	0	0	1	0.5718	1
2	1	1	3	30	2	1	0	0	1	0.32974	1
2	1	1	4	5	2	2	1	1	1	0.22347	1
2	1	1	4	6	2	2	1	0	0	0.36977	1
2	1	1	4	7	2	2	1	1	1	0.22468	1
2	1	1	4	8	2	2	1	1	1	0.2104	1
2	1	1	4	9	2	2	1	1	1	0.37103	1
2	1	1	4	10	2	2	1	0	0	0.60777	1
2	1	1	4	11	2	2	1	0	0	0.26218	1
2	1	1	4	12	2	2	1	1	1	0.20661	1
2	1	1	4	13	2	2	1	0	0	0.27965	1
2	1	1	4	14	2	2	1	1	1	0.39397	1
2	1	1	4	15	2	2	1	1	1	0.40174	1
2	1	1	4	16	2	1	0	0	1	0.24474	1
2	1	1	4	17	2	1	0	0	1	0.33814	1
2	1	1	4	18	2	1	0	0	1	0.15818	1
2	1	1	4	19	2	1	0	0	1	0.24803	1
2	1	1	4	20	2	1	0	0	1	0.24179	1
2	1	1	4	21	2	1	0	0	1	0.18792	1
2	1	1	4	22	2	1	0	0	1	0.24711	1
2	1	1	4	23	2	1	0	0	1	0.4251	1
2	1	1	4	24	2	1	0	0	1	0.38706	1
2	1	1	4	25	2	1	0	0	1	0.1465	1
2	1	1	4	26	2	1	0	0	1	0.32853	1
2	1	1	4	27	2	1	0	0	1	0.29283	1
2	1	1	4	28	2	1	0	0	1	0.29605	1
2	1	1	4	29	2	1	0	0	1	0.41256	1
2	1	1	4	30	2	1	0	0	1	0.42346	1
2	1	1	5	6	2	2	1	0	0	0.39155	1
2	1	1	5	7	2	2	1	1	1	0.28641	1
2	1	1	5	8	2	2	1	1	1	0.24559	1
2	1	1	5	9	2	2	1	1	1	0.22247	1
2	1	1	5	10	2	2	1	0	0	0.43635	1
2	1	1	5	11	2	2	1	0	0	0.3215	1
2	1	1	5	12	2	2	1	1	1	0.25325	1
2	1	1	5	13	2	2	1	0	0	0.2993	1
2	1	1	5	14	2	2	1	1	1	0.24178	1
2	1	1	5	15	2	2	1	1	1	0.34629	1
2	1	1	5	16	2	1	0	0	1	0.29111	1
2	1	1	5	17	2	1	0	0	1	0.30667	1
2	1	1	5	18	2	1	0	0	1	0.32445	1
2	1	1	5	19	2	1	0	0	1	0.35754	1
2	1	1	5	20	2	1	0	0	1	0.22928	1
2	1	1	5	21	2	1	0	0	1	0.25527	1
2	1	1	5	22	2	1	0	0	1	0.3564	1
2	1	1	5	23	2	1	0	0	1	0.46827	1
2	1	1	5	24	2	1	0	0	1	0.44232	1
2	1	1	5	25	2	1	0	0	1	0.22707	1
2	1	1	5	26	2	1	0	0	1	0.41938	1
2	1	1	5	27	2	1	0	0	1	0.2296	1
2	1	1	5	28	2	1	0	0	1	0.3422	1
2	1	1	5	29	2	1	0	0	1	0.52765	1
2	1	1	5	30	2	1	0	0	1	0.26946	1
2	1	1	6	7	2	2	1	0	0	0.31752	1
2	1	1	6	8	2	2	1	0	0	0.33957	1
2	1	1	6	9	2	2	1	0	0	0.58968	1
2	1	1	6	10	2	2	1	1	1	0.76228	1
2	1	1	6	11	2	2	1	1	1	0.41362	1
2	1	1	6	12	2	2	1	0	0	0.41941	1
2	1	1	6	13	2	2	1	0	0	0.27833	1
2	1	1	6	14	2	2	1	0	0	0.56668	1
2	1	1	6	15	2	2	1	0	0	0.65318	1
2	1	1	6	16	2	1	0	0	1	0.46292	1
2	1	1	6	17	2	1	0	0	1	0.45968	1
2	1	1	6	18	2	1	0	0	1	0.37115	1
2	1	1	6	19	2	1	0	0	1	0.44057	1
2	1	1	6	20	2	1	0	0	1	0.47738	1
2	1	1	6	21	2	1	0	0	1	0.40522	1
2	1	1	6	22	2	1	0	0	1	0.42461	1
2	1	1	6	23	2	1	0	0	1	0.49039	1
2	1	1	6	24	2	1	0	0	1	0.5509	1
2	1	1	6	25	2	1	0	0	1	0.30558	1
2	1	1	6	26	2	1	0	0	1	0.47381	1
2	1	1	6	27	2	1	0	0	1	0.51529	1
2	1	1	6	28	2	1	0	0	1	0.52446	1
2	1	1	6	29	2	1	0	0	1	0.56136	1
2	1	1	6	30	2	1	0	0	1	0.62488	1
2	1	1	7	8	2	2	1	1	1	0.31185	1
2	1	1	7	9	2	2	1	1	1	0.3769	1
2	1	1	7	10	2	2	1	0	0	0.58404	1
2	1	1	7	11	2	2	1	0	0	0.34765	1
2	1	1	7	12	2	2	1	1	1	0.30359	1
2	1	1	7	13	2	2	1	0	0	0.35064	1
2	1	1	7	14	2	2	1	1	1	0.30406	1
2	1	1	7	15	2	2	1	1	1	0.46836	1
2	1	1	7	16	2	1	0	0	1	0.32471	1
2	1	1	7	17	2	1	0	0	1	0.41656	1
2	1	1	7	18	2	1	0	0	1	0.30881	1
2	1	1	7	19	2	1	0	0	1	0.36155	1
2	1	1	7	20	2	1	0	0	1	0.34832	1
2	1	1	7	21	2	1	0	0	1	0.32565	1
2	1	1	7	22	2	1	0	0	1	0.43201	1
2	1	1	7	23	2	1	0	0	1	0.58635	1
2	1	1	7	24	2	1	0	0	1	0.49119	1
2	1	1	7	25	2	1	0	0	1	0.33898	1
2	1	1	7	26	2	1	0	0	1	0.49492	1
2	1	1	7	27	2	1	0	0	1	0.28209	1
2	1	1	7	28	2	1	0	0	1	0.35957	1
2	1	1	7	29	2	1	0	0	1	0.56268	1
2	1	1	7	30	2	1	0	0	1	0.3564	1
2	1	1	8	9	2	2	1	1	1	0.37488	1
2	1	1	8	10	2	2	1	0	0	0.55556	1
2	1	1	8	11	2	2	1	0	0	0.23241	1
2	1	1	8	12	2	2	1	1	1	0.26383	1
2	1	1	8	13	2	2	1	0	0	0.26226	1
2	1	1	8	14	2	2	1	1	1	0.36867	1
2	1	1	8	15	2	2	1	1	1	0.46139	1
2	1	1	8	16	2	1	0	0	1	0.30137	1
2	1	1	8	17	2	1	0	0	1	0.23755	1
2	1	1	8	18	2	1	0	0	1	0.29009	1
2	1	1	8	19	2	1	0	0	1	0.28511	1
2	1	1	8	20	2	1	0	0	1	0.29855	1
2	1	1	8	21	2	1	0	0	1	0.20215	1
2	1	1	8	22	2	1	0	0	1	0.26932	1
2	1	1	8	23	2	1	0	0	1	0.42184	1
2	1	1	8	24	2	1	0	0	1	0.41856	1
2	1	1	8	25	2	1	0	0	1	0.19707	1
2	1	1	8	26	2	1	0	0	1	0.33638	1
2	1	1	8	27	2	1	0	0	1	0.34553	1
2	1	1	8	28	2	1	0	0	1	0.31175	1
2	1	1	8	29	2	1	0	0	1	0.42608	1
2	1	1	8	30	2	1	0	0	1	0.46725	1
2	1	1	9	10	2	2	1	0	0	0.19926	1
2	1	1	9	11	2	2	1	0	0	0.48497	1
2	1	1	9	12	2	2	1	1	1	0.37154	1
2	1	1	9	13	2	2	1	0	0	0.45814	1
2	1	1	9	14	2	2	1	1	1	0.21634	1
2	1	1	9	15	2	2	1	1	1	0.18637	1
2	1	1	9	16	2	1	0	0	1	0.32142	1
2	1	1	9	17	2	1	0	0	1	0.41924	1
2	1	1	9	18	2	1	0	0	1	0.53029	1
2	1	1	9	19	2	1	0	0	1	0.49159	1
2	1	1	9	20	2	1	0	0	1	0.26676	1
2	1	1	9	21	2	1	0	0	1	0.36551	1
2	1	1	9	22	2	1	0	0	1	0.56671	1
2	1	1	9	23	2	1	0	0	1	0.60735	1
2	1	1	9	24	2	1	0	0	1	0.5461	1
2	1	1	9	25	2	1	0	0	1	0.40412	1
2	1	1	9	26	2	1	0	0	1	0.62996	1
2	1	1	9	27	2	1	0	0	1	0.20276	1
2	1	1	9	28	2	1	0	0	1	0.54993	1
2	1	1	9	29	2	1	0	0	1	0.68845	1
2	1	1	9	30	2	1	0	0	1	0.14019	1
2	1	1	10	11	2	2	1	1	1	0.68578	1
2	1	1	10	12	2	2	1	0	0	0.6261	1
2	1	1	10	13	2	2	1	0	0	0.63864	1
2	1	1	10	14	2	2	1	0	0	0.37963	1
2	1	1	10	15	2	2	1	0	0	0.18327	1
2	1	1	10	16	2	1	0	0	1	0.51149	1
2	1	1	10	17	2	1	0	0	1	0.52757	1
2	1	1	10	18	2	1	0	0	1	0.72426	1
2	1	1	10	19	2	1	0	0	1	0.68947	1
2	1	1	10	20	2	1	0	0	1	0.42845	1
2	1	1	10	21	2	1	0	0	1	0.62423	1
2	1	1	10	22	2	1	0	0	1	0.73247	1
2	1	1	10	23	2	1	0	0	1	0.70602	1
2	1	1	10	24	2	1	0	0	1	0.73387	1
2	1	1	10	25	2	1	0	0	1	0.63579	1
2	1	1	10	26	2	1	0	0	1	0.71966	1
2	1	1	10	27	2	1	0	0	1	0.43637	1
2	1	1	10	28	2	1	0	0	1	0.68164	1
2	1	1	10	29	2	1	0	0	1	0.81399	1
2	1	1	10	30	2	1	0	0	1	0.30421	1
2	1	1	11	12	2	2	1	0	0	0.35038	1
2	1	1	11	13	2	2	1	0	0	0.1976	1
2	1	1	11	14	2	2	1	0	0	0.48362	1
2	1	1	11	15	2	2	1	0	0	0.49926	1
2	1	1	11	16	2	1	0	0	1	0.37646	1
2	1	1	11	17	2	1	0	0	1	0.36127	1
2	1	1	11	18	2	1	0	0	1	0.26522	1
2	1	1	11	19	2	1	0	0	1	0.29474	1
2	1	1	11	20	2	1	0	0	1	0.2391	1
2	1	1	11	21	2	1	0	0	1	0.39343	1
2	1	1	11	22	2	1	0	0	1	0.30257	1
2	1	1	11	23	2	1	0	0	1	0.38682	1
2	1	1	11	24	2	1	0	0	1	0.40411	1
2	1	1	11	25	2	1	0	0	1	0.26285	1
2	1	1	11	26	2	1	0	0	1	0.39639	1
2	1	1	11	27	2	1	0	0	1	0.48486	1
2	1	1	11	28	2	1	0	0	1	0.32068	1
2	1	1	11	29	2	1	0	0	1	0.49331	1
2	1	1	11	30	2	1	0	0	1	0.53473	1
2	1	1	12	13	2	2	1	0	0	0.36503	1
2	1	1	12	14	2	2	1	1	1	0.34912	1
2	1	1	12	15	2	2	1	1	1	0.47542	1
2	1	1	12	16	2	1	0	0	1	0.34317	1
2	1	1	12	17	2	1	0	0	1	0.36137	1
2	1	1	12	18	2	1	0	0	1	0.363	1
2	1	1	12	19	2	1	0	0	1	0.38038	1
2	1	1	12	20	2	1	0	0	1	0.3287	1
2	1	1	12	21	2	1	0	0	1	0.27626	1
2	1	1	12	22	2	1	0	0	1	0.35062	1
2	1	1	12	23	2	1	0	0	1	0.57962	1
2	1	1	12	24	2	1	0	0	1	0.48594	1
2	1	1	12	25	2	1	0	0	1	0.26636	1
2	1	1	12	26	2	1	0	0	1	0.51791	1
2	1	1	12	27	2	1	0	0	1	0.23879	1
2	1	1	12	28	2	1	0	0	1	0.38721	1
2	1	1	12	29	2	1	0	0	1	0.55822	1
2	1	1	12	30	2	1	0	0	1	0.41033	1
2	1	1	13	14	2	2	1	0	0	0.41201	1
2	1	1	13	15	2	2	1	0	0	0.45046	1
2	1	1	13	16	2	1	0	0	1	0.34176	1
2	1	1	13	17	2	1	0	0	1	0.37313	1
2	1	1	13	18	2	1	0	0	1	0.31696	1
2	1	1	13	19	2	1	0	0	1	0.35218	1
2	1	1	13	20	2	1	0	0	1	0.23475	1
2	1	1	13	21	2	1	0	0	1	0.3467	1
2	1	1	13	22	2	1	0	0	1	0.26445	1
2	1	1	13	23	2	1	0	0	1	0.30758	1
2	1	1	13	24	2	1	0	0	1	0.40212	1
2	1	1	13	25	2	1	0	0	1	0.20535	1
2	1	1	13	26	2	1	0	0	1	0.42516	1
2	1	1	13	27	2	1	0	0	1	0.47781	1
2	1	1	13	28	2	1	0	0	1	0.39695	1
2	1	1	13	29	2	1	0	0	1	0.48041	1
2	1	1	13	30	2	1	0	0	1	0.52244	1
2	1	1	14	15	2	2	1	1	1	0.35854	1
2	1	1	14	16	2	1	0	0	1	0.29925	1
2	1	1	14	17	2	1	0	0	1	0.3925	1
2	1	1	14	18	2	1	0	0	1	0.49147	1
2	1	1	14	19	2	1	0	0	1	0.39788	1
2	1	1	14	20	2	1	0	0	1	0.26538	1
2	1	1	14	21	2	1	0	0	1	0.3393	1
2	1	1	14	22	2	1	0	0	1	0.45422	1
2	1	1	14	23	2	1	0	0	1	0.5304	1
2	1	1	14	24	2	1	0	0	1	0.43968	1
2	1	1	14	25	2	1	0	0	1	0.38059	1
2	1	1	14	26	2	1	0	0	1	0.55844	1
2	1	1	14	27	2	1	0	0	1	0.18824	1
2	1	1	14	28	2	1	0	0	1	0.42936	1
2	1	1	14	29	2	1	0	0	1	0.54192	1
2	1	1	14	30	2	1	0	0	1	0.17131	1
2	1	1	15	16	2	1	0	0	1	0.43853	1
2	1	1	15	17	2	1	0	0	1	0.53417	1
2	1	1	15	18	2	1	0	0	1	0.57468	1
2	1	1	15	19	2	1	0	0	1	0.62322	1
2	1	1	15	20	2	1	0	0	1	0.30767	1
2	1	1	15	21	2	1	0	0	1	0.50373	1
2	1	1	15	22	2	1	0	0	1	0.59615	1
2	1	1	15	23	2	1	0	0	1	0.60651	1
2	1	1	15	24	2	1	0	0	1	0.70221	1
2	1	1	15	25	2	1	0	0	1	0.49152	1
2	1	1	15	26	2	1	0	0	1	0.65	1
2	1	1	15	27	2	1	0	0	1	0.40355	1
2	1	1	15	28	2	1	0	0	1	0.56957	1
2	1	1	15	29	2	1	0	0	1	0.74781	1
2	1	1	15	30	2	1	0	0	1	0.29548	1
2	1	1	16	17	1	1	1	1	1	0.27171	1
2	1	1	16	18	1	1	1	1	1	0.36393	1
2	1	1	16	19	1	1	1	1	1	0.2585	1
2	1	1	16	20	1	1	1	1	1	0.23358	1
2	1	1	16	21	1	1	1	1	1	0.23589	1
2	1	1	16	22	1	1	1	1	1	0.37043	1
2	1	1	16	23	1	1	1	1	1	0.32907	1
2	1	1	16	24	1	1	1	1	1	0.24572	1
2	1	1	16	25	1	1	1	1	1	0.2716	1
2	1	1	16	26	1	1	1	1	1	0.36259	1
2	1	1	16	27	1	1	1	1	1	0.27927	1
2	1	1	16	28	1	1	1	1	1	0.43818	1
2	1	1	16	29	1	1	1	1	1	0.48034	1
2	1	1	16	30	1	1	1	1	1	0.33825	1
2	1	1	17	18	1	1	1	1	1	0.40136	1
2	1	1	17	19	1	1	1	1	1	0.34359	1
2	1	1	17	20	1	1	1	1	1	0.34032	1
2	1	1	17	21	1	1	1	1	1	0.28888	1
2	1	1	17	22	1	1	1	1	1	0.38081	1
2	1	1	17	23	1	1	1	1	1	0.44687	1
2	1	1	17	24	1	1	1	1	1	0.43019	1
2	1	1	17	25	1	1	1	1	1	0.34234	1
2	1	1	17	26	1	1	1	1	1	0.40472	1
2	1	1	17	27	1	1	1	1	1	0.41548	1
2	1	1	17	28	1	1	1	1	1	0.39662	1
2	1	1	17	29	1	1	1	1	1	0.5527	1
2	1	1	17	30	1	1	1	1	1	0.45174	1
2	1	1	18	19	1	1	1	1	1	0.20144	1
2	1	1	18	20	1	1	1	1	1	0.3104	1
2	1	1	18	21	1	1	1	1	1	0.30366	1
2	1	1	18	22	1	1	1	1	1	0.15377	1
2	1	1	18	23	1	1	1	1	1	0.32727	1
2	1	1	18	24	1	1	1	1	1	0.32995	1
2	1	1	18	25	1	1	1	1	1	0.15427	1
2	1	1	18	26	1	1	1	1	1	0.22344	1
2	1	1	18	27	1	1	1	1	1	0.40208	1
2	1	1	18	28	1	1	1	1	1	0.25279	1
2	1	1	18	29	1	1	1	1	1	0.22347	1
2	1	1	18	30	1	1	1	1	1	0.53538	1
2	1	1	19	20	1	1	1	1	1	0.2324	1
2	1	1	19	21	1	1	1	1	1	0.26246	1
2	1	1	19	22	1	1	1	1	1	0.22153	1
2	1	1	19	23	1	1	1	1	1	0.32612	1
2	1	1	19	24	1	1	1	1	1	0.19271	1
2	1	1	19	25	1	1	1	1	1	0.18638	1
2	1	1	19	26	1	1	1	1	1	0.2334	1
2	1	1	19	27	1	1	1	1	1	0.34245	1
2	1	1	19	28	1	1	1	1	1	0.38073	1
2	1	1	19	29	1	1	1	1	1	0.2688	1
2	1	1	19	30	1	1	1	1	1	0.49215	1
2	1	1	20	21	1	1	1	1	1	0.28555	1
2	1	1	20	22	1	1	1	1	1	0.31735	1
2	1	1	20	23	1	1	1	1	1	0.33952	1
2	1	1	20	24	1	1	1	1	1	0.31969	1
2	1	1	20	25	1	1	1	1	1	0.21853	1
2	1	1	20	26	1	1	1	1	1	0.40873	1
2	1	1	20	27	1	1	1	1	1	0.29444	1
2	1	1	20	28	1	1	1	1	1	0.38238	1
2	1	1	20	29	1	1	1	1	1	0.43012	1
2	1	1	20	30	1	1	1	1	1	0.28802	1
2	1	1	21	22	1	1	1	1	1	0.32057	1
2	1	1	21	23	1	1	1	1	1	0.4328	1
2	1	1	21	24	1	1	1	1	1	0.3666	1
2	1	1	21	25	1	1	1	1	1	0.20196	1
2	1	1	21	26	1	1	1	1	1	0.42764	1
2	1	1	21	27	1	1	1	1	1	0.26114	1
2	1	1	21	28	1	1	1	1	1	0.40383	1
2	1	1	21	29	1	1	1	1	1	0.44446	1
2	1	1	21	30	1	1	1	1	1	0.40975	1
2	1	1	22	23	1	1	1	1	1	0.31015	1
2	1	1	22	24	1	1	1	1	1	0.29903	1
2	1	1	22	25	1	1	1	1	1	0.14467	1
2	1	1	22	26	1	1	1	1	1	0.24613	1
2	1	1	22	27	1	1	1	1	1	0.42962	1
2	1	1	22	28	1	1	1	1	1	0.29116	1
2	1	1	22	29	1	1	1	1	1	0.21451	1
2	1	1	22	30	1	1	1	1	1	0.63175	1
2	1	1	23	24	1	1	1	1	1	0.22892	1
2	1	1	23	25	1	1	1	1	1	0.26015	1
2	1	1	23	26	1	1	1	1	1	0.34707	1
2	1	1	23	27	1	1	1	1	1	0.57727	1
2	1	1	23	28	1	1	1	1	1	0.52116	1
2	1	1	23	29	1	1	1	1	1	0.33131	1
2	1	1	23	30	1	1	1	1	1	0.62479	1
2	1	1	24	25	1	1	1	1	1	0.26952	1
2	1	1	24	26	1	1	1	1	1	0.35251	1
2	1	1	24	27	1	1	1	1	1	0.41495	1
2	1	1	24	28	1	1	1	1	1	0.48002	1
2	1	1	24	29	1	1	1	1	1	0.29756	1
2	1	1	24	30	1	1	1	1	1	0.49908	1
2	1	1	25	26	1	1	1	1	1	0.28523	1
2	1	1	25	27	1	1	1	1	1	0.32151	1
2	1	1	25	28	1	1	1	1	1	0.36369	1
2	1	1	25	29	1	1	1	1	1	0.28923	1
2	1	1	25	30	1	1	1	1	1	0.45064	1
2	1	1	26	27	1	1	1	1	1	0.51064	1
2	1	1	26	28	1	1	1	1	1	0.32452	1
2	1	1	26	29	1	1	1	1	1	0.24066	1
2	1	1	26	30	1	1	1	1	1	0.6503	1
2	1	1	27	28	1	1	1	1	1	0.43276	1
2	1	1	27	29	1	1	1	1	1	0.52141	1
2	1	1	27	30	1	1	1	1	1	0.15337	1
2	1	1	28	29	1	1	1	1	1	0.42396	1
2	1	1	28	30	1	1	1	1	1	0.52625	1
2	1	1	29	30	1	1	1	1	1	0.69969	1
3	1	1	1	2	2	2	1	1	1	0.35373	1
3	1	1	1	3	2	2	1	1	1	0.29152	1
3	1	1	1	4	2	2	1	1	1	0.25715	1
3	1	1	1	5	2	2	1	1	1	0.22095	1
3	1	1	1	6	2	2	1	1	1	0.51002	1
3	1	1	1	7	2	2	1	1	1	0.31345	1
3	1	1	1	8	2	2	1	1	1	0.2968	1
3	1	1	1	9	2	2	1	1	1	0.18618	1
3	1	1	1	10	2	2	1	0	0	0.39821	1
3	1	1	1	11	2	2	1	1	1	0.38664	1
3	1	1	1	12	2	2	1	1	1	0.31961	1
3	1	1	1	13	2	2	1	1	1	0.37099	1
3	1	1	1	14	2	2	1	1	1	0.23015	1
3	1	1	1	15	2	2	1	1	1	0.32165	1
3	1	1	1	16	2	1	0	0	1	0.30241	1
3	1	1	1	17	2	1	0	0	1	0.41066	1
3	1	1	1	18	2	1	0	0	1	0.36825	1
3	1	1	1	19	2	1	0	0	1	0.38867	1
3	1	1	1	20	2	1	0	0	1	0.27636	1
3	1	1	1	21	2	1	0	0	1	0.29759	1
3	1	1	1	22	2	1	0	0	1	0.43322	1
3	1	1	1	23	2	1	0	0	1	0.50667	1
3	1	1	1	24	2	1	0	1	0	0.41213	1
3	1	1	1	25	2	1	0	0	1	0.29215	1
3	1	1	1	26	2	1	0	0	1	0.51818	1
3	1	1	1	27	2	1	0	0	1	0.14597	1
3	1	1	1	28	2	1	0	0	1	0.41411	1
3	1	1	1	29	2	1	0	0	1	0.53327	1
3	1	1	1	30	2	1	0	0	1	0.16542	1
3	1	1	2	3	2	2	1	1	1	0.36683	1
3	1	1	2	4	2	2	1	1	1	0.13491	1
3	1	1	2	5	2	2	1	1	1	0.28611	1
3	1	1	2	6	2	2	1	1	1	0.37031	1
3	1	1	2	7	2	2	1	1	1	0.28821	1
3	1	1	2	8	2	2	1	1	1	0.27268	1
3	1	1	2	9	2	2	1	1	1	0.37081	1
3	1	1	2	10	2	2	1	0	0	0.53264	1
3	1	1	2	11	2	2	1	1	1	0.35575	1
3	1	1	2	12	2	2	1	1	1	0.35325	1
3	1	1	2	13	2	2	1	1	1	0.37095	1
3	1	1	2	14	2	2	1	1	1	0.45903	1
3	1	1	2	15	2	2	1	1	1	0.41168	1
3	1	1	2	16	2	1	0	0	1	0.2659	1
3	1	1	2	17	2	1	0	0	1	0.36456	1
3	1	1	2	18	2	1	0	0	1	0.21785	1
3	1	1	2	19	2	1	0	0	1	0.29063	1
3	1	1	2	20	2	1	0	0	1	0.30827	1
3	1	1	2	21	2	1	0	0	1	0.25724	1
3	1	1	2	22	2	1	0	0	1	0.36726	1
3	1	1	2	23	2	1	0	0	1	0.44542	1
3	1	1	2	24	2	1	0	1	0	0.463	1
3	1	1	2	25	2	1	0	0	1	0.24018	1
3	1	1	2	26	2	1	0	0	1	0.30361	1
3	1	1	2	27	2	1	0	0	1	0.38159	1
3	1	1	2	28	2	1	0	0	1	0.43719	1
3	1	1	2	29	2	1	0	0	1	0.45676	1
3	1	1	2	30	2	1	0	0	1	0.48207	1
3	1	1	3	4	2	2	1	1	1	0.3	1
3	1	1	3	5	2	2	1	1	1	0.28598	1
3	1	1	3	6	2	2	1	1	1	0.53333	1
3	1	1	3	7	2	2	1	1	1	0.30791	1
3	1	1	3	8	2	2	1	1	1	0.28935	1
3	1	1	3	9	2	2	1	1	1	0.28915	1
3	1	1	3	10	2	2	1	0	0	0.46459	1
3	1	1	3	11	2	2	1	1	1	0.28211	1
3	1	1	3	12	2	2	1	1	1	0.31085	1
3	1	1	3	13	2	2	1	1	1	0.34881	1
3	1	1	3	14	2	2	1	1	1	0.27203	1
3	1	1	3	15	2	2	1	1	1	0.37273	1
3	1	1	3	16	2	1	0	0	1	0.29604	1
3	1	1	3	17	2	1	0	0	1	0.37763	1
3	1	1	3	18	2	1	0	0	1	0.41473	1
3	1	1	3	19	2	1	0	0	1	0.26459	1
3	1	1	3	20	2	1	0	0	1	0.23765	1
3	1	1	3	21	2	1	0	0	1	0.29476	1
3	1	1	3	22	2	1	0	0	1	0.3983	1
3	1	1	3	23	2	1	0	0	1	0.48517	1
3	1	1	3	24	2	1	0	1	0	0.37715	1
3	1	1	3	25	2	1	0	0	1	0.30497	1
3	1	1	3	26	2	1	0	0	1	0.52788	1
3	1	1	3	27	2	1	0	0	1	0.30192	1
3	1	1	3	28	2	1	0	0	1	0.47425	1
3	1	1	3	29	2	1	0	0	1	0.5718	1
3	1	1	3	30	2	1	0	0	1	0.32974	1
3	1	1	4	5	2	2	1	1	1	0.22347	1
3	1	1	4	6	2	2	1	1	1	0.36977	1
3	1	1	4	7	2	2	1	1	1	0.22468	1
3	1	1	4	8	2	2	1	1	1	0.2104	1
3	1	1	4	9	2	2	1	1	1	0.37103	1
3	1	1	4	10	2	2	1	0	0	0.60777	1
3	1	1	4	11	2	2	1	1	1	0.26218	1
3	1	1	4	12	2	2	1	1	1	0.20661	1
3	1	1	4	13	2	2	1	1	1	0.27965	1
3	1	1	4	14	2	2	1	1	1	0.39397	1
3	1	1	4	15	2	2	1	1	1	0.40174	1
3	1	1	4	16	2	1	0	0	1	0.24474	1
3	1	1	4	17	2	1	0	0	1	0.33814	1
3	1	1	4	18	2	1	0	0	1	0.15818	1
3	1	1	4	19	2	1	0	0	1	0.24803	1
3	1	1	4	20	2	1	0	0	1	0.24179	1
3	1	1	4	21	2	1	0	0	1	0.18792	1
3	1	1	4	22	2	1	0	0	1	0.24711	1
3	1	1	4	23	2	1	0	0	1	0.4251	1
3	1	1	4	24	2	1	0	1	0	0.38706	1
3	1	1	4	25	2	1	0	0	1	0.1465	1
3	1	1	4	26	2	1	0	0	1	0.32853	1
3	1	1	4	27	2	1	0	0	1	0.29283	1
3	1	1	4	28	2	1	0	0	1	0.29605	1
3	1	1	4	29	2	1	0	0	1	0.41256	1
3	1	1	4	30	2	1	0	0	1	0.42346	1
3	1	1	5	6	2	2	1	1	1	0.39155	1
3	1	1	5	7	2	2	1	1	1	0.28641	1
3	1	1	5	8	2	2	1	1	1	0.24559	1
3	1	1	5	9	2	2	1	1	1	0.22247	1
3	1	1	5	10	2	2	1	0	0	0.43635	1
3	1	1	5	11	2	2	1	1	1	0.3215	1
3	1	1	5	12	2	2	1	1	1	0.25325	1
3	1	1	5	13	2	2	1	1	1	0.2993	1
3	1	1	5	14	2	2	1	1	1	0.24178	1
3	1	1	5	15	2	2	1	1	1	0.34629	1
3	1	1	5	16	2	1	0	0	1	0.29111	1
3	1	1	5	17	2	1	0	0	1	0.30667	1
3	1	1	5	18	2	1	0	0	1	0.32445	1
3	1	1	5	19	2	1	0	0	1	0.35754	1
3	1	1	5	20	2	1	0	0	1	0.22928	1
3	1	1	5	21	2	1	0	0	1	0.25527	1
3	1	1	5	22	2	1	0	0	1	0.3564	1
3	1	1	5	23	2	1	0	0	1	0.46827	1
3	1	1	5	24	2	1	0	1	0	0.44232	1
3	1	1	5	25	2	1	0	0	1	0.22707	1
3	1	1	5	26	2	1	0	0	1	0.41938	1
3	1	1	5	27	2	1	0	0	1	0.2296	1
3	1	1	5	28	2	1	0	0	1	0.3422	1
3	1	1	5	29	2	1	0	0	1	0.52765	1
3	1	1	5	30	2	1	0	0	1	0.26946	1
3	1	1	6	7	2	2	1	1	1	0.31752	1
3	1	1	6	8	2	2	1	1	1	0.33957	1
3	1	1	6	9	2	2	1	1	1	0.58968	1
3	1	1	6	10	2	2	1	0	0	0.76228	1
3	1	1	6	11	2	2	1	1	1	0.41362	1
3	1	1	6	12	2	2	1	1	1	0.41941	1
3	1	1	6	13	2	2	1	1	1	0.27833	1
3	1	1	6	14	2	2	1	1	1	0.56668	1
3	1	1	6	15	2	2	1	1	1	0.65318	1
3	1	1	6	16	2	1	0	0	1	0.46292	1
3	1	1	6	17	2	1	0	0	1	0.45968	1
3	1	1	6	18	2	1	0	0	1	0.37115	1
3	1	1	6	19	2	1	0	0	1	0.44057	1
3	1	1	6	20	2	1	0	0	1	0.47738	1
3	1	1	6	21	2	1	0	0	1	0.40522	1
3	1	1	6	22	2	1	0	0	1	0.42461	1
3	1	1	6	23	2	1	0	0	1	0.49039	1
3	1	1	6	24	2	1	0	1	0	0.5509	1
3	1	1	6	25	2	1	0	0	1	0.30558	1
3	1	1	6	26	2	1	0	0	1	0.47381	1
3	1	1	6	27	2	1	0	0	1	0.51529	1
3	1	1	6	28	2	1	0	0	1	0.52446	1
3	1	1	6	29	2	1	0	0	1	0.56136	1
3	1	1	6	30	2	1	0	0	1	0.62488	1
3	1	1	7	8	2	2	1	1	1	0.31185	1
3	1	1	7	9	2	2	1	1	1	0.3769	1
3	1	1	7	10	2	2	1	0	0	0.58404	1
3	1	1	7	11	2	2	1	1	1	0.34765	1
3	1	1	7	12	2	2	1	1	1	0.30359	1
3	1	1	7	13	2	2	1	1	1	0.35064	1
3	1	1	7	14	2	2	1	1	1	0.30406	1
3	1	1	7	15	2	2	1	1	1	0.46836	1
3	1	1	7	16	2	1	0	0	1	0.32471	1
3	1	1	7	17	2	1	0	0	1	0.41656	1
3	1	1	7	18	2	1	0	0	1	0.30881	1
3	1	1	7	19	2	1	0	0	1	0.36155	1
3	1	1	7	20	2	1	0	0	1	0.34832	1
3	1	1	7	21	2	1	0	0	1	0.32565	1
3	1	1	7	22	2	1	0	0	1	0.43201	1
3	1	1	7	23	2	1	0	0	1	0.58635	1
3	1	1	7	24	2	1	0	1	0	0.49119	1
3	1	1	7	25	2	1	0	0	1	0.33898	1
3	1	1	7	26	2	1	0	0	1	0.49492	1
3	1	1	7	27	2	1	0	0	1	0.28209	1
3	1	1	7	28	2	1	0	0	1	0.35957	1
3	1	1	7	29	2	1	0	0	1	0.56268	1
3	1	1	7	30	2	1	0	0	1	0.3564	1
3	1	1	8	9	2	2	1	1	1	0.37488	1
3	1	1	8	10	2	2	1	0	0	0.55556	1
3	1	1	8	11	2	2	1	1	1	0.23241	1
3	1	1	8	12	2	2	1	1	1	0.26383	1
3	1	1	8	13	2	2	1	1	1	0.26226	1
3	1	1	8	14	2	2	1	1	1	0.36867	1
3	1	1	8	15	2	2	1	1	1	0.46139	1
3	1	1	8	16	2	1	0	0	1	0.30137	1
3	1	1	8	17	2	1	0	0	1	0.23755	1
3	1	1	8	18	2	1	0	0	1	0.29009	1
3	1	1	8	19	2	1	0	0	1	0.28511	1
3	1	1	8	20	2	1	0	0	1	0.29855	1
3	1	1	8	21	2	1	0	0	1	0.20215	1
3	1	1	8	22	2	1	0	0	1	0.26932	1
3	1	1	8	23	2	1	0	0	1	0.42184	1
3	1	1	8	24	2	1	0	1	0	0.41856	1
3	1	1	8	25	2	1	0	0	1	0.19707	1
3	1	1	8	26	2	1	0	0	1	0.33638	1
3	1	1	8	27	2	1	0	0	1	0.34553	1
3	1	1	8	28	2	1	0	0	1	0.31175	1
3	1	1	8	29	2	1	0	0	1	0.42608	1
3	1	1	8	30	2	1	0	0	1	0.46725	1
3	1	1	9	10	2	2	1	0	0	0.19926	1
3	1	1	9	11	2	2	1	1	1	0.48497	1
3	1	1	9	12	2	2	1	1	1	0.37154	1
3	1	1	9	13	2	2	1	1	1	0.45814	1
3	1	1	9	14	2	2	1	1	1	0.21634	1
3	1	1	9	15	2	2	1	1	1	0.18637	1
3	1	1	9	16	2	1	0	0	1	0.32142	1
3	1	1	9	17	2	1	0	0	1	0.41924	1
3	1	1	9	18	2	1	0	0	1	0.53029	1
3	1	1	9	19	2	1	0	0	1	0.49159	1
3	1	1	9	20	2	1	0	0	1	0.26676	1
3	1	1	9	21	2	1	0	0	1	0.36551	1
3	1	1	9	22	2	1	0	0	1	0.56671	1
3	1	1	9	23	2	1	0	0	1	0.60735	1
3	1	1	9	24	2	1	0	1	0	0.5461	1
3	1	1	9	25	2	1	0	0	1	0.40412	1
3	1	1	9	26	2	1	0	0	1	0.62996	1
3	1	1	9	27	2	1	0	0	1	0.20276	1
3	1	1	9	28	2	1	0	0	1	0.54993	1
3	1	1	9	29	2	1	0	0	1	0.68845	1
3	1	1	9	30	2	1	0	0	1	0.14019	1
3	1	1	10	11	2	2	1	0	0	0.68578	1
3	1	1	10	12	2	2	1	0	0	0.6261	1
3	1	1	10	13	2	2	1	0	0	0.63864	1
3	1	1	10	14	2	2	1	0	0	0.37963	1
3	1	1	10	15	2	2	1	0	0	0.18327	1
3	1	1	10	16	2	1	0	0	1	0.51149	1
3	1	1	10	17	2	1	0	0	1	0.52757	1
3	1	1	10	18	2	1	0	0	1	0.72426	1
3	1	1	10	19	2	1	0	0	1	0.68947	1
3	1	1	10	20	2	1	0	0	1	0.42845	1
3	1	1	10	21	2	1	0	0	1	0.62423	1
3	1	1	10	22	2	1	0	0	1	0.73247	1
3	1	1	10	23	2	1	0	0	1	0.70602	1
3	1	1	10	24	2	1	0	0	1	0.73387	1
3	1	1	10	25	2	1	0	0	1	0.63579	1
3	1	1	10	26	2	1	0	0	1	0.71966	1
3	1	1	10	27	2	1	0	0	1	0.43637	1
3	1	1	10	28	2	1	0	0	1	0.68164	1
3	1	1	10	29	2	1	0	0	1	0.81399	1
3	1	1	10	30	2	1	0	0	1	0.30421	1
3	1	1	11	12	2	2	1	1	1	0.35038	1
3	1	1	11	13	2	2	1	1	1	0.1976	1
3	1	1	11	14	2	2	1	1	1	0.48362	1
3	1	1	11	15	2	2	1	1	1	0.49926	1
3	1	1	11	16	2	1	0	0	1	0.37646	1
3	1	1	11	17	2	1	0	0	1	0.36127	1
3	1	1	11	18	2	1	0	0	1	0.26522	1
3	1	1	11	19	2	1	0	0	1	0.29474	1
3	1	1	11	20	2	1	0	0	1	0.2391	1
3	1	1	11	21	2	1	0	0	1	0.39343	1
3	1	1	11	22	2	1	0	0	1	0.30257	1
3	1	1	11	23	2	1	0	0	1	0.38682	1
3	1	1	11	24	2	1	0	1	0	0.40411	1
3	1	1	11	25	2	1	0	0	1	0.26285	1
3	1	1	11	26	2	1	0	0	1	0.39639	1
3	1	1	11	27	2	1	0	0	1	0.48486	1
3	1	1	11	28	2	1	0	0	1	0.32068	1
3	1	1	11	29	2	1	0	0	1	0.49331	1
3	1	1	11	30	2	1	0	0	1	0.53473	1
3	1	1	12	13	2	2	1	1	1	0.36503	1
3	1	1	12	14	2	2	1	1	1	0.34912	1
3	1	1	12	15	2	2	1	1	1	0.47542	1
3	1	1	12	16	2	1	0	0	1	0.34317	1
3	1	1	12	17	2	1	0	0	1	0.36137	1
3	1	1	12	18	2	1	0	0	1	0.363	1
3	1	1	12	19	2	1	0	0	1	0.38038	1
3	1	1	12	20	2	1	0	0	1	0.3287	1
3	1	1	12	21	2	1	0	0	1	0.27626	1
3	1	1	12	22	2	1	0	0	1	0.35062	1
3	1	1	12	23	2	1	0	0	1	0.57962	1
3	1	1	12	24	2	1	0	1	0	0.48594	1
3	1	1	12	25	2	1	0	0	1	0.26636	1
3	1	1	12	26	2	1	0	0	1	0.51791	1
3	1	1	12	27	2	1	0	0	1	0.23879	1
3	1	1	12	28	2	1	0	0	1	0.38721	1
3	1	1	12	29	2	1	0	0	1	0.55822	1
3	1	1	12	30	2	1	0	0	1	0.41033	1
3	1	1	13	14	2	2	1	1	1	0.41201	1
3	1	1	13	15	2	2	1	1	1	0.45046	1
3	1	1	13	16	2	1	0	0	1	0.34176	1
3	1	1	13	17	2	1	0	0	1	0.37313	1
3	1	1	13	18	2	1	0	0	1	0.31696	1
3	1	1	13	19	2	1	0	0	1	0.35218	1
3	1	1	13	20	2	1	0	0	1	0.23475	1
3	1	1	13	21	2	1	0	0	1	0.3467	1
3	1	1	13	22	2	1	0	0	1	0.26445	1
3	1	1	13	23	2	1	0	0	1	0.30758	1
3	1	1	13	24	2	1	0	1	0	0.40212	1
3	1	1	13	25	2	1	0	0	1	0.20535	1
3	1	1	13	26	2	1	0	0	1	0.42516	1
3	1	1	13	27	2	1	0	0	1	0.47781	1
3	1	1	13	28	2	1	0	0	1	0.39695	1
3	1	1	13	29	2	1	0	0	1	0.48041	1
3	1	1	13	30	2	1	0	0	1	0.52244	1
3	1	1	14	15	2	2	1	1	1	0.35854	1
3	1	1	14	16	2	1	0	0	1	0.29925	1
3	1	1	14	17	2	1	0	0	1	0.3925	1
3	1	1	14	18	2	1	0	0	1	0.49147	1
3	1	1	14	19	2	1	0	0	1	0.39788	1
3	1	1	14	20	2	1	0	0	1	0.26538	1
3	1	1	14	21	2	1	0	0	1	0.3393	1
3	1	1	14	22	2	1	0	0	1	0.45422	1
3	1	1	14	23	2	1	0	0	1	0.5304	1
3	1	1	14	24	2	1	0	1	0	0.43968	1
3	1	1	14	25	2	1	0	0	1	0.38059	1
3	1	1	14	26	2	1	0	0	1	0.55844	1
3	1	1	14	27	2	1	0	0	1	0.18824	1
3	1	1	14	28	2	1	0	0	1	0.42936	1
3	1	1	14	29	2	1	0	0	1	0.54192	1
3	1	1	14	30	2	1	0	0	1	0.17131	1
3	1	1	15	16	2	1	0	0	1	0.43853	1
3	1	1	15	17	2	1	0	0	1	0.53417	1
3	1	1	15	18	2	1	0	0	1	0.57468	1
3	1	1	15	19	2	1	0	0	1	0.62322	1
3	1	1	15	20	2	1	0	0	1	0.30767	1
3	1	1	15	21	2	1	0	0	1	0.50373	1
3	1	1	15	22	2	1	0	0	1	0.59615	1
3	1	1	15	23	2	1	0	0	1	0.60651	1
3	1	1	15	24	2	1	0	1	0	0.70221	1
3	1	1	15	25	2	1	0	0	1	0.49152	1
3	1	1	15	26	2	1	0	0	1	0.65	1
3	1	1	15	27	2	1	0	0	1	0.40355	1
3	1	1	15	28	2	1	0	0	1	0.56957	1
3	1	1	15	29	2	1	0	0	1	0.74781	1
3	1	1	15	30	2	1	0	0	1	0.29548	1
3	1	1	16	17	1	1	1	1	1	0.27171	1
3	1	1	16	18	1	1	1	1	1	0.36393	1
3	1	1	16	19	1	1	1	1	1	0.2585	1
3	1	1	16	20	1	1	1	1	1	0.23358	1
3	1	1	16	21	1	1	1	1	1	0.23589	1
3	1	1	16	22	1	1	1	1	1	0.37043	1
3	1	1	16	23	1	1	1	1	1	0.32907	1
3	1	1	16	24	1	1	1	0	0	0.24572	1
3	1	1	16	25	1	1	1	1	1	0.2716	1
3	1	1	16	26	1	1	1	1	1	0.36259	1
3	1	1	16	27	1	1	1	1	1	0.27927	1
3	1	1	16	28	1	1	1	1	1	0.43818	1
3	1	1	16	29	1	1	1	1	1	0.48034	1
3	1	1	16	30	1	1	1	1	1	0.33825	1
3	1	1	17	18	1	1	1	1	1	0.40136	1
3	1	1	17	19	1	1	1	1	1	0.34359	1
3	1	1	17	20	1	1	1	1	1	0.34032	1
3	1	1	17	21	1	1	1	1	1	0.28888	1
3	1	1	17	22	1	1	1	1	1	0.38081	1
3	1	1	17	23	1	1	1	1	1	0.44687	1
3	1	1	17	24	1	1	1	0	0	0.43019	1
3	1	1	17	25	1	1	1	1	1	0.34234	1
3	1	1	17	26	1	1	1	1	1	0.40472	1
3	1	1	17	27	1	1	1	1	1	0.41548	1
3	1	1	17	28	1	1	1	1	1	0.39662	1
3	1	1	17	29	1	1	1	1	1	0.5527	1
3	1	1	17	30	1	1	1	1	1	0.45174	1
3	1	1	18	19	1	1	1	1	1	0.20144	1
3	1	1	18	20	1	1	1	1	1	0.3104	1
3	1	1	18	21	1	1	1	1	1	0.30366	1
3	1	1	18	22	1	1	1	1	1	0.15377	1
3	1	1	18	23	1	1	1	1	1	0.32727	1
3	1	1	18	24	1	1	1	0	0	0.32995	1
3	1	1	18	25	1	1	1	1	1	0.15427	1
3	1	1	18	26	1	1	1	1	1	0.22344	1
3	1	1	18	27	1	1	1	1	1	0.40208	1
3	1	1	18	28	1	1	1	1	1	0.25279	1
3	1	1	18	29	1	1	1	1	1	0.22347	1
3	1	1	18	30	1	1	1	1	1	0.53538	1
3	1	1	19	20	1	1	1	1	1	0.2324	1
3	1	1	19	21	1	1	1	1	1	0.26246	1
3	1	1	19	22	1	1	1	1	1	0.22153	1
3	1	1	19	23	1	1	1	1	1	0.32612	1
3	1	1	19	24	1	1	1	0	0	0.19271	1
3	1	1	19	25	1	1	1	1	1	0.18638	1
3	1	1	19	26	1	1	1	1	1	0.2334	1
3	1	1	19	27	1	1	1	1	1	0.34245	1
3	1	1	19	28	1	1	1	1	1	0.38073	1
3	1	1	19	29	1	1	1	1	1	0.2688	1
3	1	1	19	30	1	1	1	1	1	0.49215	1
3	1	1	20	21	1	1	1	1	1	0.28555	1
3	1	1	20	22	1	1	1	1	1	0.31735	1
3	1	1	20	23	1	1	1	1	1	0.33952	1
3	1	1	20	24	1	1	1	0	0	0.31969	1
3	1	1	20	25	1	1	1	1	1	0.21853	1
3	1	1	20	26	1	1	1	1	1	0.40873	1
3	1	1	20	27	1	1	1	1	1	0.29444	1
3	1	1	20	28	1	1	1	1	1	0.38238	1
3	1	1	20	29	1	1	1	1	1	0.43012	1
3	1	1	20	30	1	1	1	1	1	0.28802	1
3	1	1	21	22	1	1	1	1	1	0.32057	1
3	1	1	21	23	1	1	1	1	1	0.4328	1
3	1	1	21	24	1	1	1	0	0	0.3666	1
3	1	1	21	25	1	1	1	1	1	0.20196	1
3	1	1	21	26	1	1	1	1	1	0.42764	1
3	1	1	21	27	1	1	1	1	1	0.26114	1
3	1	1	21	28	1	1	1	1	1	0.40383	1
3	1	1	21	29	1	1	1	1	1	0.44446	1
3	1	1	21	30	1	1	1	1	1	0.40975	1
3	1	1	22	23	1	1	1	1	1	0.31015	1
3	1	1	22	24	1	1	1	0	0	0.29903	1
3	1	1	22	25	1	1	1	1	1	0.14467	1
3	1	1	22	26	1	1	1	1	1	0.24613	1
3	1	1	22	27	1	1	1	1	1	0.42962	1
3	1	1	22	28	1	1	1	1	1	0.29116	1
3	1	1	22	29	1	1	1	1	1	0.21451	1
3	1	1	22	30	1	1	1	1	1	0.63175	1
3	1	1	23	24	1	1	1	0	0	0.22892	1
3	1	1	23	25	1	1	1	1	1	0.26015	1
3	1	1	23	26	1	1	1	1	1	0.34707	1
3	1	1	23	27	1	1	1	1	1	0.57727	1
3	1	1	23	28	1	1	1	1	1	0.52116	1
3	1	1	23	29	1	1	1	1	1	0.33131	1
3	1	1	23	30	1	1	1	1	1	0.62479	1
3	1	1	24	25	1	1	1	0	0	0.26952	1
3	1	1	24	26	1	1	1	0	0	0.35251	1
3	1	1	24	27	1	1	1	0	0	0.41495	1
3	1	1	24	28	1	1	1	0	0	0.48002	1
3	1	1	24	29	1	1	1	0	0	0.29756	1
3	1	1	24	30	1	1	1	0	0	0.49908	1
3	1	1	25	26	1	1	1	1	1	0.28523	1
3	1	1	25	27	1	1	1	1	1	0.32151	1
3	1	1	25	28	1	1	1	1	1	0.36369	1
3	1	1	25	29	1	1	1	1	1	0.28923	1
3	1	1	25	30	1	1	1	1	1	0.45064	1
3	1	1	26	27	1	1	1	1	1	0.51064	1
3	1	1	26	28	1	1	1	1	1	0.32452	1
3	1	1	26	29	1	1	1	1	1	0.24066	1
3	1	1	26	30	1	1	1	1	1	0.6503	1
3	1	1	27	28	1	1	1	1	1	0.43276	1
3	1	1	27	29	1	1	1	1	1	0.52141	1
3	1	1	27	30	1	1	1	1	1	0.15337	1
3	1	1	28	29	1	1	1	1	1	0.42396	1
3	1	1	28	30	1	1	1	1	1	0.52625	1
3	1	1	29	30	1	1	1	1	1	0.69969	1
4	1	1	1	2	2	2	1	0	0	0.35373	1
4	1	1	1	3	2	2	1	0	0	0.29152	1
4	1	1	1	4	2	2	1	1	1	0.25715	1
4	1	1	1	5	2	2	1	1	1	0.22095	1
4	1	1	1	6	2	2	1	1	1	0.51002	1
4	1	1	1	7	2	2	1	1	1	0.31345	1
4	1	1	1	8	2	2	1	0	0	0.2968	1
4	1	1	1	9	2	2	1	1	1	0.18618	1
4	1	1	1	10	2	2	1	1	1	0.39821	1
4	1	1	1	11	2	2	1	1	1	0.38664	1
4	1	1	1	12	2	2	1	0	0	0.31961	1
4	1	1	1	13	2	2	1	1	1	0.37099	1
4	1	1	1	14	2	2	1	1	1	0.23015	1
4	1	1	1	15	2	2	1	1	1	0.32165	1
4	1	1	1	16	2	1	0	0	1	0.30241	1
4	1	1	1	17	2	1	0	0	1	0.41066	1
4	1	1	1	18	2	1	0	0	1	0.36825	1
4	1	1	1	19	2	1	0	0	1	0.38867	1
4	1	1	1	20	2	1	0	0	1	0.27636	1
4	1	1	1	21	2	1	0	0	1	0.29759	1
4	1	1	1	22	2	1	0	0	1	0.43322	1
4	1	1	1	23	2	1	0	0	1	0.50667	1
4	1	1	1	24	2	1	0	0	1	0.41213	1
4	1	1	1	25	2	1	0	0	1	0.29215	1
4	1	1	1	26	2	1	0	0	1	0.51818	1
4	1	1	1	27	2	1	0	0	1	0.14597	1
4	1	1	1	28	2	1	0	0	1	0.41411	1
4	1	1	1	29	2	1	0	0	1	0.53327	1
4	1	1	1	30	2	1	0	0	1	0.16542	1
4	1	1	2	3	2	2	1	0	0	0.36683	1
4	1	1	2	4	2	2	1	0	0	0.13491	1
4	1	1	2	5	2	2	1	0	0	0.28611	1
4	1	1	2	6	2	2	1	0	0	0.37031	1
4	1	1	2	7	2	2	1	0	0	0.28821	1
4	1	1	2	8	2	2	1	0	0	0.27268	1
4	1	1	2	9	2	2	1	0	0	0.37081	1
4	1	1	2	10	2	2	1	0	0	0.53264	1
4	1	1	2	11	2	2	1	0	0	0.35575	1
4	1	1	2	12	2	2	1	0	0	0.35325	1
4	1	1	2	13	2	2	1	0	0	0.37095	1
4	1	1	2	14	2	2	1	0	0	0.45903	1
4	1	1	2	15	2	2	1	0	0	0.41168	1
4	1	1	2	16	2	1	0	0	1	0.2659	1
4	1	1	2	17	2	1	0	0	1	0.36456	1
4	1	1	2	18	2	1	0	0	1	0.21785	1
4	1	1	2	19	2	1	0	0	1	0.29063	1
4	1	1	2	20	2	1	0	0	1	0.30827	1
4	1	1	2	21	2	1	0	0	1	0.25724	1
4	1	1	2	22	2	1	0	0	1	0.36726	1
4	1	1	2	23	2	1	0	0	1	0.44542	1
4	1	1	2	24	2	1	0	0	1	0.463	1
4	1	1	2	25	2	1	0	0	1	0.24018	1
4	1	1	2	26	2	1	0	0	1	0.30361	1
4	1	1	2	27	2	1	0	0	1	0.38159	1
4	1	1	2	28	2	1	0	0	1	0.43719	1
4	1	1	2	29	2	1	0	0	1	0.45676	1
4	1	1	2	30	2	1	0	0	1	0.48207	1
4	1	1	3	4	2	2	1	0	0	0.3	1
4	1	1	3	5	2	2	1	0	0	0.28598	1
4	1	1	3	6	2	2	1	0	0	0.53333	1
4	1	1	3	7	2	2	1	0	0	0.30791	1
4	1	1	3	8	2	2	1	1	1	0.28935	1
4	1	1	3	9	2	2	1	0	0	0.28915	1
4	1	1	3	10	2	2	1	0	0	0.46459	1
4	1	1	3	11	2	2	1	0	0	0.28211	1
4	1	1	3	12	2	2	1	0	0	0.31085	1
4	1	1	3	13	2	2	1	0	0	0.34881	1
4	1	1	3	14	2	2	1	0	0	0.27203	1
4	1	1	3	15	2	2	1	0	0	0.37273	1
4	1	1	3	16	2	1	0	0	1	0.29604	1
4	1	1	3	17	2	1	0	0	1	0.37763	1
4	1	1	3	18	2	1	0	0	1	0.41473	1
4	1	1	3	19	2	1	0	0	1	0.26459	1
4	1	1	3	20	2	1	0	0	1	0.23765	1
4	1	1	3	21	2	1	0	0	1	0.29476	1
4	1	1	3	22	2	1	0	0	1	0.3983	1
4	1	1	3	23	2	1	0	0	1	0.48517	1
4	1	1	3	24	2	1	0	0	1	0.37715	1
4	1	1	3	25	2	1	0	0	1	0.30497	1
4	1	1	3	26	2	1	0	0	1	0.52788	1
4	1	1	3	27	2	1	0	0	1	0.30192	1
4	1	1	3	28	2	1	0	0	1	0.47425	1
4	1	1	3	29	2	1	0	0	1	0.5718	1
4	1	1	3	30	2	1	0	0	1	0.32974	1
4	1	1	4	5	2	2	1	1	1	0.22347	1
4	1	1	4	6	2	2	1	1	1	0.36977	1
4	1	1	4	7	2	2	1	1	1	0.22468	1
4	1	1	4	8	2	2	1	0	0	0.2104	1
4	1	1	4	9	2	2	1	1	1	0.37103	1
4	1	1	4	10	2	2	1	1	1	0.60777	1
4	1	1	4	11	2	2	1	1	1	0.26218	1
4	1	1	4	12	2	2	1	0	0	0.20661	1
4	1	1	4	13	2	2	1	1	1	0.27965	1
4	1	1	4	14	2	2	1	1	1	0.39397	1
4	1	1	4	15	2	2	1	1	1	0.40174	1
4	1	1	4	16	2	1	0	0	1	0.24474	1
4	1	1	4	17	2	1	0	0	1	0.33814	1
4	1	1	4	18	2	1	0	0	1	0.15818	1
4	1	1	4	19	2	1	0	0	1	0.24803	1
4	1	1	4	20	2	1	0	0	1	0.24179	1
4	1	1	4	21	2	1	0	0	1	0.18792	1
4	1	1	4	22	2	1	0	0	1	0.24711	1
4	1	1	4	23	2	1	0	0	1	0.4251	1
4	1	1	4	24	2	1	0	0	1	0.38706	1
4	1	1	4	25	2	1	0	0	1	0.1465	1
4	1	1	4	26	2	1	0	0	1	0.32853	1
4	1	1	4	27	2	1	0	0	1	0.29283	1
4	1	1	4	28	2	1	0	0	1	0.29605	1
4	1	1	4	29	2	1	0	0	1	0.41256	1
4	1	1	4	30	2	1	0	0	1	0.42346	1
4	1	1	5	6	2	2	1	1	1	0.39155	1
4	1	1	5	7	2	2	1	1	1	0.28641	1
4	1	1	5	8	2	2	1	0	0	0.24559	1
4	1	1	5	9	2	2	1	1	1	0.22247	1
4	1	1	5	10	2	2	1	1	1	0.43635	1
4	1	1	5	11	2	2	1	1	1	0.3215	1
4	1	1	5	12	2	2	1	0	0	0.25325	1
4	1	1	5	13	2	2	1	1	1	0.2993	1
4	1	1	5	14	2	2	1	1	1	0.24178	1
4	1	1	5	15	2	2	1	1	1	0.34629	1
4	1	1	5	16	2	1	0	0	1	0.29111	1
4	1	1	5	17	2	1	0	0	1	0.30667	1
4	1	1	5	18	2	1	0	0	1	0.32445	1
4	1	1	5	19	2	1	0	0	1	0.35754	1
4	1	1	5	20	2	1	0	0	1	0.22928	1
4	1	1	5	21	2	1	0	0	1	0.25527	1
4	1	1	5	22	2	1	0	0	1	0.3564	1
4	1	1	5	23	2	1	0	0	1	0.46827	1
4	1	1	5	24	2	1	0	0	1	0.44232	1
4	1	1	5	25	2	1	0	0	1	0.22707	1
4	1	1	5	26	2	1	0	0	1	0.41938	1
4	1	1	5	27	2	1	0	0	1	0.2296	1
4	1	1	5	28	2	1	0	0	1	0.3422	1
4	1	1	5	29	2	1	0	0	1	0.52765	1
4	1	1	5	30	2	1	0	0	1	0.26946	1
4	1	1	6	7	2	2	1	1	1	0.31752	1
4	1	1	6	8	2	2	1	0	0	0.33957	1
4	1	1	6	9	2	2	1	1	1	0.58968	1
4	1	1	6	10	2	2	1	1	1	0.76228	1
4	1	1	6	11	2	2	1	1	1	0.41362	1
4	1	1	6	12	2	2	1	0	0	0.41941	1
4	1	1	6	13	2	2	1	1	1	0.27833	1
4	1	1	6	14	2	2	1	1	1	0.56668	1
4	1	1	6	15	2	2	1	1	1	0.65318	1
4	1	1	6	16	2	1	0	0	1	0.46292	1
4	1	1	6	17	2	1	0	0	1	0.45968	1
4	1	1	6	18	2	1	0	0	1	0.37115	1
4	1	1	6	19	2	1	0	0	1	0.44057	1
4	1	1	6	20	2	1	0	0	1	0.47738	1
4	1	1	6	21	2	1	0	0	1	0.40522	1
4	1	1	6	22	2	1	0	0	1	0.42461	1
4	1	1	6	23	2	1	0	0	1	0.49039	1
4	1	1	6	24	2	1	0	0	1	0.5509	1
4	1	1	6	25	2	1	0	0	1	0.30558	1
4	1	1	6	26	2	1	0	0	1	0.47381	1
4	1	1	6	27	2	1	0	0	1	0.51529	1
4	1	1	6	28	2	1	0	0	1	0.52446	1
4	1	1	6	29	2	1	0	0	1	0.56136	1
4	1	1	6	30	2	1	0	0	1	0.62488	1
4	1	1	7	8	2	2	1	0	0	0.31185	1
4	1	1	7	9	2	2	1	1	1	0.3769	1
4	1	1	7	10	2	2	1	1	1	0.58404	1
4	1	1	7	11	2	2	1	1	1	0.34765	1
4	1	1	7	12	2	2	1	0	0	0.30359	1
4	1	1	7	13	2	2	1	1	1	0.35064	1
4	1	1	7	14	2	2	1	1	1	0.30406	1
4	1	1	7	15	2	2	1	1	1	0.46836	1
4	1	1	7	16	2	1	0	0	1	0.32471	1
4	1	1	7	17	2	1	0	0	1	0.41656	1
4	1	1	7	18	2	1	0	0	1	0.30881	1
4	1	1	7	19	2	1	0	0	1	0.36155	1
4	1	1	7	20	2	1	0	0	1	0.34832	1
4	1	1	7	21	2	1	0	0	1	0.32565	1
4	1	1	7	22	2	1	0	0	1	0.43201	1
4	1	1	7	23	2	1	0	0	1	0.58635	1
4	1	1	7	24	2	1	0	0	1	0.49119	1
4	1	1	7	25	2	1	0	0	1	0.33898	1
4	1	1	7	26	2	1	0	0	1	0.49492	1
4	1	1	7	27	2	1	0	0	1	0.28209	1
4	1	1	7	28	2	1	0	0	1	0.35957	1
4	1	1	7	29	2	1	0	0	1	0.56268	1
4	1	1	7	30	2	1	0	0	1	0.3564	1
4	1	1	8	9	2	2	1	0	0	0.37488	1
4	1	1	8	10	2	2	1	0	0	0.55556	1
4	1	1	8	11	2	2	1	0	0	0.23241	1
4	1	1	8	12	2	2	1	0	0	0.26383	1
4	1	1	8	13	2	2	1	0	0	0.26226	1
4	1	1	8	14	2	2	1	0	0	0.36867	1
4	1	1	8	15	2	2	1	0	0	0.46139	1
4	1	1	8	16	2	1	0	0	1	0.30137	1
4	1	1	8	17	2	1	0	0	1	0.23755	1
4	1	1	8	18	2	1	0	0	1	0.29009	1
4	1	1	8	19	2	1	0	0	1	0.28511	1
4	1	1	8	20	2	1	0	0	1	0.29855	1
4	1	1	8	21	2	1	0	0	1	0.20215	1
4	1	1	8	22	2	1	0	0	1	0.26932	1
4	1	1	8	23	2	1	0	0	1	0.42184	1
4	1	1	8	24	2	1	0	0	1	0.41856	1
4	1	1	8	25	2	1	0	0	1	0.19707	1
4	1	1	8	26	2	1	0	0	1	0.33638	1
4	1	1	8	27	2	1	0	0	1	0.34553	1
4	1	1	8	28	2	1	0	0	1	0.31175	1
4	1	1	8	29	2	1	0	0	1	0.42608	1
4	1	1	8	30	2	1	0	0	1	0.46725	1
4	1	1	9	10	2	2	1	1	1	0.19926	1
4	1	1	9	11	2	2	1	1	1	0.48497	1
4	1	1	9	12	2	2	1	0	0	0.37154	1
4	1	1	9	13	2	2	1	1	1	0.45814	1
4	1	1	9	14	2	2	1	1	1	0.21634	1
4	1	1	9	15	2	2	1	1	1	0.18637	1
4	1	1	9	16	2	1	0	0	1	0.32142	1
4	1	1	9	17	2	1	0	0	1	0.41924	1
4	1	1	9	18	2	1	0	0	1	0.53029	1
4	1	1	9	19	2	1	0	0	1	0.49159	1
4	1	1	9	20	2	1	0	0	1	0.26676	1
4	1	1	9	21	2	1	0	0	1	0.36551	1
4	1	1	9	22	2	1	0	0	1	0.56671	1
4	1	1	9	23	2	1	0	0	1	0.60735	1
4	1	1	9	24	2	1	0	0	1	0.5461	1
4	1	1	9	25	2	1	0	0	1	0.40412	1
4	1	1	9	26	2	1	0	0	1	0.62996	1
4	1	1	9	27	2	1	0	0	1	0.20276	1
4	1	1	9	28	2	1	0	0	1	0.54993	1
4	1	1	9	29	2	1	0	0	1	0.68845	1
4	1	1	9	30	2	1	0	0	1	0.14019	1
4	1	1	10	11	2	2	1	1	1	0.68578	1
4	1	1	10	12	2	2	1	0	0	0.6261	1
4	1	1	10	13	2	2	1	1	1	0.63864	1
4	1	1	10	14	2	2	1	1	1	0.37963	1
4	1	1	10	15	2	2	1	1	1	0.18327	1
4	1	1	10	16	2	1	0	0	1	0.51149	1
4	1	1	10	17	2	1	0	0	1	0.52757	1
4	1	1	10	18	2	1	0	0	1	0.72426	1
4	1	1	10	19	2	1	0	0	1	0.68947	1
4	1	1	10	20	2	1	0	0	1	0.42845	1
4	1	1	10	21	2	1	0	0	1	0.62423	1
4	1	1	10	22	2	1	0	0	1	0.73247	1
4	1	1	10	23	2	1	0	0	1	0.70602	1
4	1	1	10	24	2	1	0	0	1	0.73387	1
4	1	1	10	25	2	1	0	0	1	0.63579	1
4	1	1	10	26	2	1	0	0	1	0.71966	1
4	1	1	10	27	2	1	0	0	1	0.43637	1
4	1	1	10	28	2	1	0	0	1	0.68164	1
4	1	1	10	29	2	1	0	0	1	0.81399	1
4	1	1	10	30	2	1	0	0	1	0.30421	1
4	1	1	11	12	2	2	1	0	0	0.35038	1
4	1	1	11	13	2	2	1	1	1	0.1976	1
4	1	1	11	14	2	2	1	1	1	0.48362	1
4	1	1	11	15	2	2	1	1	1	0.49926	1
4	1	1	11	16	2	1	0	0	1	0.37646	1
4	1	1	11	17	2	1	0	0	1	0.36127	1
4	1	1	11	18	2	1	0	0	1	0.26522	1
4	1	1	11	19	2	1	0	0	1	0.29474	1
4	1	1	11	20	2	1	0	0	1	0.2391	1
4	1	1	11	21	2	1	0	0	1	0.39343	1
4	1	1	11	22	2	1	0	0	1	0.30257	1
4	1	1	11	23	2	1	0	0	1	0.38682	1
4	1	1	11	24	2	1	0	0	1	0.40411	1
4	1	1	11	25	2	1	0	0	1	0.26285	1
4	1	1	11	26	2	1	0	0	1	0.39639	1
4	1	1	11	27	2	1	0	0	1	0.48486	1
4	1	1	11	28	2	1	0	0	1	0.32068	1
4	1	1	11	29	2	1	0	0	1	0.49331	1
4	1	1	11	30	2	1	0	0	1	0.53473	1
4	1	1	12	13	2	2	1	0	0	0.36503	1
4	1	1	12	14	2	2	1	0	0	0.34912	1
4	1	1	12	15	2	2	1	0	0	0.47542	1
4	1	1	12	16	2	1	0	0	1	0.34317	1
4	1	1	12	17	2	1	0	0	1	0.36137	1
4	1	1	12	18	2	1	0	0	1	0.363	1
4	1	1	12	19	2	1	0	0	1	0.38038	1
4	1	1	12	20	2	1	0	0	1	0.3287	1
4	1	1	12	21	2	1	0	0	1	0.27626	1
4	1	1	12	22	2	1	0	0	1	0.35062	1
4	1	1	12	23	2	1	0	0	1	0.57962	1
4	1	1	12	24	2	1	0	0	1	0.48594	1
4	1	1	12	25	2	1	0	0	1	0.26636	1
4	1	1	12	26	2	1	0	0	1	0.51791	1
4	1	1	12	27	2	1	0	0	1	0.23879	1
4	1	1	12	28	2	1	0	0	1	0.38721	1
4	1	1	12	29	2	1	0	0	1	0.55822	1
4	1	1	12	30	2	1	0	0	1	0.41033	1
4	1	1	13	14	2	2	1	1	1	0.41201	1
4	1	1	13	15	2	2	1	1	1	0.45046	1
4	1	1	13	16	2	1	0	0	1	0.34176	1
4	1	1	13	17	2	1	0	0	1	0.37313	1
4	1	1	13	18	2	1	0	0	1	0.31696	1
4	1	1	13	19	2	1	0	0	1	0.35218	1
4	1	1	13	20	2	1	0	0	1	0.23475	1
4	1	1	13	21	2	1	0	0	1	0.3467	1
4	1	1	13	22	2	1	0	0	1	0.26445	1
4	1	1	13	23	2	1	0	0	1	0.30758	1
4	1	1	13	24	2	1	0	0	1	0.40212	1
4	1	1	13	25	2	1	0	0	1	0.20535	1
4	1	1	13	26	2	1	0	0	1	0.42516	1
4	1	1	13	27	2	1	0	0	1	0.47781	1
4	1	1	13	28	2	1	0	0	1	0.39695	1
4	1	1	13	29	2	1	0	0	1	0.48041	1
4	1	1	13	30	2	1	0	0	1	0.52244	1
4	1	1	14	15	2	2	1	1	1	0.35854	1
4	1	1	14	16	2	1	0	0	1	0.29925	1
4	1	1	14	17	2	1	0	0	1	0.3925	1
4	1	1	14	18	2	1	0	0	1	0.49147	1
4	1	1	14	19	2	1	0	0	1	0.39788	1
4	1	1	14	20	2	1	0	0	1	0.26538	1
4	1	1	14	21	2	1	0	0	1	0.3393	1
4	1	1	14	22	2	1	0	0	1	0.45422	1
4	1	1	14	23	2	1	0	0	1	0.5304	1
4	1	1	14	24	2	1	0	0	1	0.43968	1
4	1	1	14	25	2	1	0	0	1	0.38059	1
4	1	1	14	26	2	1	0	0	1	0.55844	1
4	1	1	14	27	2	1	0	0	1	0.18824	1
4	1	1	14	28	2	1	0	0	1	0.42936	1
4	1	1	14	29	2	1	0	0	1	0.54192	1
4	1	1	14	30	2	1	0	0	1	0.17131	1
4	1	1	15	16	2	1	0	0	1	0.43853	1
4	1	1	15	17	2	1	0	0	1	0.53417	1
4	1	1	15	18	2	1	0	0	1	0.57468	1
4	1	1	15	19	2	1	0	0	1	0.62322	1
4	1	1	15	20	2	1	0	0	1	0.30767	1
4	1	1	15	21	2	1	0	0	1	0.50373	1
4	1	1	15	22	2	1	0	0	1	0.59615	1
4	1	1	15	23	2	1	0	0	1	0.60651	1
4	1	1	15	24	2	1	0	0	1	0.70221	1
4	1	1	15	25	2	1	0	0	1	0.49152	1
4	1	1	15	26	2	1	0	0	1	0.65	1
4	1	1	15	27	2	1	0	0	1	0.40355	1
4	1	1	15	28	2	1	0	0	1	0.56957	1
4	1	1	15	29	2	1	0	0	1	0.74781	1
4	1	1	15	30	2	1	0	0	1	0.29548	1
4	1	1	16	17	1	1	1	1	1	0.27171	1
4	1	1	16	18	1	1	1	1	1	0.36393	1
4	1	1	16	19	1	1	1	1	1	0.2585	1
4	1	1	16	20	1	1	1	1	1	0.23358	1
4	1	1	16	21	1	1	1	1	1	0.23589	1
4	1	1	16	22	1	1	1	1	1	0.37043	1
4	1	1	16	23	1	1	1	1	1	0.32907	1
4	1	1	16	24	1	1	1	1	1	0.24572	1
4	1	1	16	25	1	1	1	1	1	0.2716	1
4	1	1	16	26	1	1	1	1	1	0.36259	1
4	1	1	16	27	1	1	1	1	1	0.27927	1
4	1	1	16	28	1	1	1	1	1	0.43818	1
4	1	1	16	29	1	1	1	1	1	0.48034	1
4	1	1	16	30	1	1	1	0	0	0.33825	1
4	1	1	17	18	1	1	1	1	1	0.40136	1
4	1	1	17	19	1	1	1	1	1	0.34359	1
4	1	1	17	20	1	1	1	1	1	0.34032	1
4	1	1	17	21	1	1	1	1	1	0.28888	1
4	1	1	17	22	1	1	1	1	1	0.38081	1
4	1	1	17	23	1	1	1	1	1	0.44687	1
4	1	1	17	24	1	1	1	1	1	0.43019	1
4	1	1	17	25	1	1	1	1	1	0.34234	1
4	1	1	17	26	1	1	1	1	1	0.40472	1
4	1	1	17	27	1	1	1	1	1	0.41548	1
4	1	1	17	28	1	1	1	1	1	0.39662	1
4	1	1	17	29	1	1	1	1	1	0.5527	1
4	1	1	17	30	1	1	1	0	0	0.45174	1
4	1	1	18	19	1	1	1	1	1	0.20144	1
4	1	1	18	20	1	1	1	1	1	0.3104	1
4	1	1	18	21	1	1	1	1	1	0.30366	1
4	1	1	18	22	1	1	1	1	1	0.15377	1
4	1	1	18	23	1	1	1	1	1	0.32727	1
4	1	1	18	24	1	1	1	1	1	0.32995	1
4	1	1	18	25	1	1	1	1	1	0.15427	1
4	1	1	18	26	1	1	1	1	1	0.22344	1
4	1	1	18	27	1	1	1	1	1	0.40208	1
4	1	1	18	28	1	1	1	1	1	0.25279	1
4	1	1	18	29	1	1	1	1	1	0.22347	1
4	1	1	18	30	1	1	1	0	0	0.53538	1
4	1	1	19	20	1	1	1	1	1	0.2324	1
4	1	1	19	21	1	1	1	1	1	0.26246	1
4	1	1	19	22	1	1	1	1	1	0.22153	1
4	1	1	19	23	1	1	1	1	1	0.32612	1
4	1	1	19	24	1	1	1	1	1	0.19271	1
4	1	1	19	25	1	1	1	1	1	0.18638	1
4	1	1	19	26	1	1	1	1	1	0.2334	1
4	1	1	19	27	1	1	1	1	1	0.34245	1
4	1	1	19	28	1	1	1	1	1	0.38073	1
4	1	1	19	29	1	1	1	1	1	0.2688	1
4	1	1	19	30	1	1	1	0	0	0.49215	1
4	1	1	20	21	1	1	1	1	1	0.28555	1
4	1	1	20	22	1	1	1	1	1	0.31735	1
4	1	1	20	23	1	1	1	1	1	0.33952	1
4	1	1	20	24	1	1	1	1	1	0.31969	1
4	1	1	20	25	1	1	1	1	1	0.21853	1
4	1	1	20	26	1	1	1	1	1	0.40873	1
4	1	1	20	27	1	1	1	1	1	0.29444	1
4	1	1	20	28	1	1	1	1	1	0.38238	1
4	1	1	20	29	1	1	1	1	1	0.43012	1
4	1	1	20	30	1	1	1	0	0	0.28802	1
4	1	1	21	22	1	1	1	1	1	0.32057	1
4	1	1	21	23	1	1	1	1	1	0.4328	1
4	1	1	21	24	1	1	1	1	1	0.3666	1
4	1	1	21	25	1	1	1	1	1	0.20196	1
4	1	1	21	26	1	1	1	1	1	0.42764	1
4	1	1	21	27	1	1	1	1	1	0.26114	1
4	1	1	21	28	1	1	1	1	1	0.40383	1
4	1	1	21	29	1	1	1	1	1	0.44446	1
4	1	1	21	30	1	1	1	0	0	0.40975	1
4	1	1	22	23	1	1	1	1	1	0.31015	1
4	1	1	22	24	1	1	1	1	1	0.29903	1
4	1	1	22	25	1	1	1	1	1	0.14467	1
4	1	1	22	26	1	1	1	1	1	0.24613	1
4	1	1	22	27	1	1	1	1	1	0.42962	1
4	1	1	22	28	1	1	1	1	1	0.29116	1
4	1	1	22	29	1	1	1	1	1	0.21451	1
4	1	1	22	30	1	1	1	0	0	0.63175	1
4	1	1	23	24	1	1	1	1	1	0.22892	1
4	1	1	23	25	1	1	1	1	1	0.26015	1
4	1	1	23	26	1	1	1	1	1	0.34707	1
4	1	1	23	27	1	1	1	1	1	0.57727	1
4	1	1	23	28	1	1	1	1	1	0.52116	1
4	1	1	23	29	1	1	1	1	1	0.33131	1
4	1	1	23	30	1	1	1	0	0	0.62479	1
4	1	1	24	25	1	1	1	1	1	0.26952	1
4	1	1	24	26	1	1	1	1	1	0.35251	1
4	1	1	24	27	1	1	1	1	1	0.41495	1
4	1	1	24	28	1	1	1	1	1	0.48002	1
4	1	1	24	29	1	1	1	1	1	0.29756	1
4	1	1	24	30	1	1	1	0	0	0.49908	1
4	1	1	25	26	1	1	1	1	1	0.28523	1
4	1	1	25	27	1	1	1	1	1	0.32151	1
4	1	1	25	28	1	1	1	1	1	0.36369	1
4	1	1	25	29	1	1	1	1	1	0.28923	1
4	1	1	25	30	1	1	1	0	0	0.45064	1
4	1	1	26	27	1	1	1	1	1	0.51064	1
4	1	1	26	28	1	1	1	1	1	0.32452	1
4	1	1	26	29	1	1	1	1	1	0.24066	1
4	1	1	26	30	1	1	1	0	0	0.6503	1
4	1	1	27	28	1	1	1	1	1	0.43276	1
4	1	1	27	29	1	1	1	1	1	0.52141	1
4	1	1	27	30	1	1	1	0	0	0.15337	1
4	1	1	28	29	1	1	1	1	1	0.42396	1
4	1	1	28	30	1	1	1	0	0	0.52625	1
4	1	1	29	30	1	1	1	0	0	0.69969	1
5	1	1	1	2	2	2	1	1	1	0.35373	1
5	1	1	1	3	2	2	1	1	1	0.29152	1
5	1	1	1	4	2	2	1	1	1	0.25715	1
5	1	1	1	5	2	2	1	1	1	0.22095	1
5	1	1	1	6	2	2	1	1	1	0.51002	1
5	1	1	1	7	2	2	1	1	1	0.31345	1
5	1	1	1	8	2	2	1	1	1	0.2968	1
5	1	1	1	9	2	2	1	1	1	0.18618	1
5	1	1	1	10	2	2	1	1	1	0.39821	1
5	1	1	1	11	2	2	1	1	1	0.38664	1
5	1	1	1	12	2	2	1	1	1	0.31961	1
5	1	1	1	13	2	2	1	1	1	0.37099	1
5	1	1	1	14	2	2	1	1	1	0.23015	1
5	1	1	1	15	2	2	1	1	1	0.32165	1
5	1	1	1	16	2	1	0	0	1	0.30241	1
5	1	1	1	17	2	1	0	0	1	0.41066	1
5	1	1	1	18	2	1	0	0	1	0.36825	1
5	1	1	1	19	2	1	0	0	1	0.38867	1
5	1	1	1	20	2	1	0	0	1	0.27636	1
5	1	1	1	21	2	1	0	0	1	0.29759	1
5	1	1	1	22	2	1	0	0	1	0.43322	1
5	1	1	1	23	2	1	0	0	1	0.50667	1
5	1	1	1	24	2	1	0	0	1	0.41213	1
5	1	1	1	25	2	1	0	0	1	0.29215	1
5	1	1	1	26	2	1	0	0	1	0.51818	1
5	1	1	1	27	2	1	0	0	1	0.14597	1
5	1	1	1	28	2	1	0	0	1	0.41411	1
5	1	1	1	29	2	1	0	0	1	0.53327	1
5	1	1	1	30	2	1	0	0	1	0.16542	1
5	1	1	2	3	2	2	1	1	1	0.36683	1
5	1	1	2	4	2	2	1	1	1	0.13491	1
5	1	1	2	5	2	2	1	1	1	0.28611	1
5	1	1	2	6	2	2	1	1	1	0.37031	1
5	1	1	2	7	2	2	1	1	1	0.28821	1
5	1	1	2	8	2	2	1	1	1	0.27268	1
5	1	1	2	9	2	2	1	1	1	0.37081	1
5	1	1	2	10	2	2	1	1	1	0.53264	1
5	1	1	2	11	2	2	1	1	1	0.35575	1
5	1	1	2	12	2	2	1	1	1	0.35325	1
5	1	1	2	13	2	2	1	1	1	0.37095	1
5	1	1	2	14	2	2	1	1	1	0.45903	1
5	1	1	2	15	2	2	1	1	1	0.41168	1
5	1	1	2	16	2	1	0	0	1	0.2659	1
5	1	1	2	17	2	1	0	0	1	0.36456	1
5	1	1	2	18	2	1	0	0	1	0.21785	1
5	1	1	2	19	2	1	0	0	1	0.29063	1
5	1	1	2	20	2	1	0	0	1	0.30827	1
5	1	1	2	21	2	1	0	0	1	0.25724	1
5	1	1	2	22	2	1	0	0	1	0.36726	1
5	1	1	2	23	2	1	0	0	1	0.44542	1
5	1	1	2	24	2	1	0	0	1	0.463	1
5	1	1	2	25	2	1	0	0	1	0.24018	1
5	1	1	2	26	2	1	0	0	1	0.30361	1
5	1	1	2	27	2	1	0	0	1	0.38159	1
5	1	1	2	28	2	1	0	0	1	0.43719	1
5	1	1	2	29	2	1	0	0	1	0.45676	1
5	1	1	2	30	2	1	0	0	1	0.48207	1
5	1	1	3	4	2	2	1	1	1	0.3	1
5	1	1	3	5	2	2	1	1	1	0.28598	1
5	1	1	3	6	2	2	1	1	1	0.53333	1
5	1	1	3	7	2	2	1	1	1	0.30791	1
5	1	1	3	8	2	2	1	1	1	0.28935	1
5	1	1	3	9	2	2	1	1	1	0.28915	1
5	1	1	3	10	2	2	1	1	1	0.46459	1
5	1	1	3	11	2	2	1	1	1	0.28211	1
5	1	1	3	12	2	2	1	1	1	0.31085	1
5	1	1	3	13	2	2	1	1	1	0.34881	1
5	1	1	3	14	2	2	1	1	1	0.27203	1
5	1	1	3	15	2	2	1	1	1	0.37273	1
5	1	1	3	16	2	1	0	0	1	0.29604	1
5	1	1	3	17	2	1	0	0	1	0.37763	1
5	1	1	3	18	2	1	0	0	1	0.41473	1
5	1	1	3	19	2	1	0	0	1	0.26459	1
5	1	1	3	20	2	1	0	0	1	0.23765	1
5	1	1	3	21	2	1	0	0	1	0.29476	1
5	1	1	3	22	2	1	0	0	1	0.3983	1
5	1	1	3	23	2	1	0	0	1	0.48517	1
5	1	1	3	24	2	1	0	0	1	0.37715	1
5	1	1	3	25	2	1	0	0	1	0.30497	1
5	1	1	3	26	2	1	0	0	1	0.52788	1
5	1	1	3	27	2	1	0	0	1	0.30192	1
5	1	1	3	28	2	1	0	0	1	0.47425	1
5	1	1	3	29	2	1	0	0	1	0.5718	1
5	1	1	3	30	2	1	0	0	1	0.32974	1
5	1	1	4	5	2	2	1	1	1	0.22347	1
5	1	1	4	6	2	2	1	1	1	0.36977	1
5	1	1	4	7	2	2	1	1	1	0.22468	1
5	1	1	4	8	2	2	1	1	1	0.2104	1
5	1	1	4	9	2	2	1	1	1	0.37103	1
5	1	1	4	10	2	2	1	1	1	0.60777	1
5	1	1	4	11	2	2	1	1	1	0.26218	1
5	1	1	4	12	2	2	1	1	1	0.20661	1
5	1	1	4	13	2	2	1	1	1	0.27965	1
5	1	1	4	14	2	2	1	1	1	0.39397	1
5	1	1	4	15	2	2	1	1	1	0.40174	1
5	1	1	4	16	2	1	0	0	1	0.24474	1
5	1	1	4	17	2	1	0	0	1	0.33814	1
5	1	1	4	18	2	1	0	0	1	0.15818	1
5	1	1	4	19	2	1	0	0	1	0.24803	1
5	1	1	4	20	2	1	0	0	1	0.24179	1
5	1	1	4	21	2	1	0	0	1	0.18792	1
5	1	1	4	22	2	1	0	0	1	0.24711	1
5	1	1	4	23	2	1	0	0	1	0.4251	1
5	1	1	4	24	2	1	0	0	1	0.38706	1
5	1	1	4	25	2	1	0	0	1	0.1465	1
5	1	1	4	26	2	1	0	0	1	0.32853	1
5	1	1	4	27	2	1	0	0	1	0.29283	1
5	1	1	4	28	2	1	0	0	1	0.29605	1
5	1	1	4	29	2	1	0	0	1	0.41256	1
5	1	1	4	30	2	1	0	0	1	0.42346	1
5	1	1	5	6	2	2	1	1	1	0.39155	1
5	1	1	5	7	2	2	1	1	1	0.28641	1
5	1	1	5	8	2	2	1	1	1	0.24559	1
5	1	1	5	9	2	2	1	1	1	0.22247	1
5	1	1	5	10	2	2	1	1	1	0.43635	1
5	1	1	5	11	2	2	1	1	1	0.3215	1
5	1	1	5	12	2	2	1	1	1	0.25325	1
5	1	1	5	13	2	2	1	1	1	0.2993	1
5	1	1	5	14	2	2	1	1	1	0.24178	1
5	1	1	5	15	2	2	1	1	1	0.34629	1
5	1	1	5	16	2	1	0	0	1	0.29111	1
5	1	1	5	17	2	1	0	0	1	0.30667	1
5	1	1	5	18	2	1	0	0	1	0.32445	1
5	1	1	5	19	2	1	0	0	1	0.35754	1
5	1	1	5	20	2	1	0	0	1	0.22928	1
5	1	1	5	21	2	1	0	0	1	0.25527	1
5	1	1	5	22	2	1	0	0	1	0.3564	1
5	1	1	5	23	2	1	0	0	1	0.46827	1
5	1	1	5	24	2	1	0	0	1	0.44232	1
5	1	1	5	25	2	1	0	0	1	0.22707	1
5	1	1	5	26	2	1	0	0	1	0.41938	1
5	1	1	5	27	2	1	0	0	1	0.2296	1
5	1	1	5	28	2	1	0	0	1	0.3422	1
5	1	1	5	29	2	1	0	0	1	0.52765	1
5	1	1	5	30	2	1	0	0	1	0.26946	1
5	1	1	6	7	2	2	1	1	1	0.31752	1
5	1	1	6	8	2	2	1	1	1	0.33957	1
5	1	1	6	9	2	2	1	1	1	0.58968	1
5	1	1	6	10	2	2	1	1	1	0.76228	1
5	1	1	6	11	2	2	1	1	1	0.41362	1
5	1	1	6	12	2	2	1	1	1	0.41941	1
5	1	1	6	13	2	2	1	1	1	0.27833	1
5	1	1	6	14	2	2	1	1	1	0.56668	1
5	1	1	6	15	2	2	1	1	1	0.65318	1
5	1	1	6	16	2	1	0	0	1	0.46292	1
5	1	1	6	17	2	1	0	0	1	0.45968	1
5	1	1	6	18	2	1	0	0	1	0.37115	1
5	1	1	6	19	2	1	0	0	1	0.44057	1
5	1	1	6	20	2	1	0	0	1	0.47738	1
5	1	1	6	21	2	1	0	0	1	0.40522	1
5	1	1	6	22	2	1	0	0	1	0.42461	1
5	1	1	6	23	2	1	0	0	1	0.49039	1
5	1	1	6	24	2	1	0	0	1	0.5509	1
5	1	1	6	25	2	1	0	0	1	0.30558	1
5	1	1	6	26	2	1	0	0	1	0.47381	1
5	1	1	6	27	2	1	0	0	1	0.51529	1
5	1	1	6	28	2	1	0	0	1	0.52446	1
5	1	1	6	29	2	1	0	0	1	0.56136	1
5	1	1	6	30	2	1	0	0	1	0.62488	1
5	1	1	7	8	2	2	1	1	1	0.31185	1
5	1	1	7	9	2	2	1	1	1	0.3769	1
5	1	1	7	10	2	2	1	1	1	0.58404	1
5	1	1	7	11	2	2	1	1	1	0.34765	1
5	1	1	7	12	2	2	1	1	1	0.30359	1
5	1	1	7	13	2	2	1	1	1	0.35064	1
5	1	1	7	14	2	2	1	1	1	0.30406	1
5	1	1	7	15	2	2	1	1	1	0.46836	1
5	1	1	7	16	2	1	0	0	1	0.32471	1
5	1	1	7	17	2	1	0	0	1	0.41656	1
5	1	1	7	18	2	1	0	0	1	0.30881	1
5	1	1	7	19	2	1	0	0	1	0.36155	1
5	1	1	7	20	2	1	0	0	1	0.34832	1
5	1	1	7	21	2	1	0	0	1	0.32565	1
5	1	1	7	22	2	1	0	0	1	0.43201	1
5	1	1	7	23	2	1	0	0	1	0.58635	1
5	1	1	7	24	2	1	0	0	1	0.49119	1
5	1	1	7	25	2	1	0	0	1	0.33898	1
5	1	1	7	26	2	1	0	0	1	0.49492	1
5	1	1	7	27	2	1	0	0	1	0.28209	1
5	1	1	7	28	2	1	0	0	1	0.35957	1
5	1	1	7	29	2	1	0	0	1	0.56268	1
5	1	1	7	30	2	1	0	0	1	0.3564	1
5	1	1	8	9	2	2	1	1	1	0.37488	1
5	1	1	8	10	2	2	1	1	1	0.55556	1
5	1	1	8	11	2	2	1	1	1	0.23241	1
5	1	1	8	12	2	2	1	1	1	0.26383	1
5	1	1	8	13	2	2	1	1	1	0.26226	1
5	1	1	8	14	2	2	1	1	1	0.36867	1
5	1	1	8	15	2	2	1	1	1	0.46139	1
5	1	1	8	16	2	1	0	0	1	0.30137	1
5	1	1	8	17	2	1	0	0	1	0.23755	1
5	1	1	8	18	2	1	0	0	1	0.29009	1
5	1	1	8	19	2	1	0	0	1	0.28511	1
5	1	1	8	20	2	1	0	0	1	0.29855	1
5	1	1	8	21	2	1	0	0	1	0.20215	1
5	1	1	8	22	2	1	0	0	1	0.26932	1
5	1	1	8	23	2	1	0	0	1	0.42184	1
5	1	1	8	24	2	1	0	0	1	0.41856	1
5	1	1	8	25	2	1	0	0	1	0.19707	1
5	1	1	8	26	2	1	0	0	1	0.33638	1
5	1	1	8	27	2	1	0	0	1	0.34553	1
5	1	1	8	28	2	1	0	0	1	0.31175	1
5	1	1	8	29	2	1	0	0	1	0.42608	1
5	1	1	8	30	2	1	0	0	1	0.46725	1
5	1	1	9	10	2	2	1	1	1	0.19926	1
5	1	1	9	11	2	2	1	1	1	0.48497	1
5	1	1	9	12	2	2	1	1	1	0.37154	1
5	1	1	9	13	2	2	1	1	1	0.45814	1
5	1	1	9	14	2	2	1	1	1	0.21634	1
5	1	1	9	15	2	2	1	1	1	0.18637	1
5	1	1	9	16	2	1	0	0	1	0.32142	1
5	1	1	9	17	2	1	0	0	1	0.41924	1
5	1	1	9	18	2	1	0	0	1	0.53029	1
5	1	1	9	19	2	1	0	0	1	0.49159	1
5	1	1	9	20	2	1	0	0	1	0.26676	1
5	1	1	9	21	2	1	0	0	1	0.36551	1
5	1	1	9	22	2	1	0	0	1	0.56671	1
5	1	1	9	23	2	1	0	0	1	0.60735	1
5	1	1	9	24	2	1	0	0	1	0.5461	1
5	1	1	9	25	2	1	0	0	1	0.40412	1
5	1	1	9	26	2	1	0	0	1	0.62996	1
5	1	1	9	27	2	1	0	0	1	0.20276	1
5	1	1	9	28	2	1	0	0	1	0.54993	1
5	1	1	9	29	2	1	0	0	1	0.68845	1
5	1	1	9	30	2	1	0	0	1	0.14019	1
5	1	1	10	11	2	2	1	1	1	0.68578	1
5	1	1	10	12	2	2	1	1	1	0.6261	1
5	1	1	10	13	2	2	1	1	1	0.63864	1
5	1	1	10	14	2	2	1	1	1	0.37963	1
5	1	1	10	15	2	2	1	1	1	0.18327	1
5	1	1	10	16	2	1	0	0	1	0.51149	1
5	1	1	10	17	2	1	0	0	1	0.52757	1
5	1	1	10	18	2	1	0	0	1	0.72426	1
5	1	1	10	19	2	1	0	0	1	0.68947	1
5	1	1	10	20	2	1	0	0	1	0.42845	1
5	1	1	10	21	2	1	0	0	1	0.62423	1
5	1	1	10	22	2	1	0	0	1	0.73247	1
5	1	1	10	23	2	1	0	0	1	0.70602	1
5	1	1	10	24	2	1	0	0	1	0.73387	1
5	1	1	10	25	2	1	0	0	1	0.63579	1
5	1	1	10	26	2	1	0	0	1	0.71966	1
5	1	1	10	27	2	1	0	0	1	0.43637	1
5	1	1	10	28	2	1	0	0	1	0.68164	1
5	1	1	10	29	2	1	0	0	1	0.81399	1
5	1	1	10	30	2	1	0	0	1	0.30421	1
5	1	1	11	12	2	2	1	1	1	0.35038	1
5	1	1	11	13	2	2	1	1	1	0.1976	1
5	1	1	11	14	2	2	1	1	1	0.48362	1
5	1	1	11	15	2	2	1	1	1	0.49926	1
5	1	1	11	16	2	1	0	0	1	0.37646	1
5	1	1	11	17	2	1	0	0	1	0.36127	1
5	1	1	11	18	2	1	0	0	1	0.26522	1
5	1	1	11	19	2	1	0	0	1	0.29474	1
5	1	1	11	20	2	1	0	0	1	0.2391	1
5	1	1	11	21	2	1	0	0	1	0.39343	1
5	1	1	11	22	2	1	0	0	1	0.30257	1
5	1	1	11	23	2	1	0	0	1	0.38682	1
5	1	1	11	24	2	1	0	0	1	0.40411	1
5	1	1	11	25	2	1	0	0	1	0.26285	1
[truncated: 64,266 more rows]
